# Supplementary material for: Investigating the contribution of rare non-coding variants in BRCA1, BRCA2 and PALB2 to hereditary breast cancer
Source: NPJ Breast Cancer. 2026 Apr 4;12:73. doi: 10.1038/s41523-026-00942-z (PMC13187058; doi:10.1038/s41523-026-00942-z)
Supplement: Supplementary file 2 — supplementary_tables_6 [file 41523_2026_942_MOESM2_ESM.xlsx]

## Sheet: S1 MCF10A cell culture medium
Table S1. MCF10A cell culture medium. Growth medium indicates the routine passaging medium; Recovery medium indicates the formulation used to support cells following nucleofection
Component	Growth medium	Recovery medium
DMEM:F12	426 mL	179 mL
Horse serum	22.5 mL	20 mL
EGF	90 µL	40 µL
(100 µg/mL stock)
Hydrocortisone	225 µL	100 µL
(1 mg/mL stock)
Cholera toxin	45 µL	20 µL
(1 mg/mL stock)
Insulin	1.29 mL	572 µL
(3.5 mg/mL stock)
Total volume	450 mL	200 mL

## Sheet: S2 sgRNA and ssDNA donor
Table S2. Provides the sequences used for genome editing during nucleofection: single-guide RNA (sgRNA) sequences and single-stranded DNA (ssDNA) donor sequences
Gene	sgRNA sequence	ssDNA donor sequence
BRCA1	TTTCAAGAAATTGGGACTGC	GGCTCAAGTGATCCTCCAGCTTCAGCTTTTCAAGAAATTGGGACTGCAGGTACATGCAACTATGCCTGGCTGAGGTTTTATGTATCTTTTTTCTAGAGAAG
PALB2	AAATCTCTCCAAATTCCATG	TGATAGTTCAGCCTTAGATTAAATCTACAATGCCCCTAGGGATAAATCTCACCAAATTCCATGAGGAAGGTTCCATCATCTCATTCAACCTGGTATTGAAA

## Sheet: S3 variants after seq filter
Table S3. Variants passing sequencing quality, allele-fraction, and population-frequency filters.
##Sample: Unique identifier of the individual sample analysed.
##Variants (hg38): Genomic coordinates and nucleotide changes of variants, based on the GRCh38/hg38 reference genome.
##Group: Cohort or subgroup to which the sample belongs (e.g., case or control).
##SYMBOL: HGNC-approved gene symbol of the gene harbouring the variant.
##GnomAD_MAX_AF: Maximum allele frequency for the variant observed across all populations in the gnomAD database.
##GnomAD_MAX_AF_POP: Specific gnomAD population in which the maximum allele frequency was observed.
##TNBC status: Triple-negative breast cancer status of the case (TNBC/Other BRCA/unknown).
##ER status: Oestrogen receptor status of the tumour (ER+/ER-/unknown).
##Number of Case: Number of case samples carrying the variant.
##Number of Control: Number of control samples carrying the variant.
##Odds Ratio: Estimated odds ratio for association between the variant and case status.
##Delta score (acceptor gain), Delta score (acceptor loss), Delta score (donor gain), Delta score (donor loss): SpliceAI-predicted delta score
##Any_splicing_aberration_(SAI-10k-calc): Binary indicator of whether the variant is predicted to cause any form of splicing aberration by the SpliceAI-10k calculator.
##SAI-10k-calc_prediction: Detailed prediction of aberrant splicing event (e.g., exon skipping, pseudoexon activation) generated by the SpliceAI-10k calculator.
##SpliceAI Note: Additional notes from SpliceAI, including ClinVar or Gnomad v4.1 prediction.
Sample	Variants (hg38)	Group	SYMBOL	Gnomad_MAX_AF	Gnomad_MAX_AF_POP	TNBC status	ER status	Number of Case	Number of control	Odd Ratio	Delta score (acceptor gain)	Delta score (acceptor loss)	Delta score (donor gain)	Delta score (donor loss)	Any_splicing_aberration_(SAI-10k-calc)	SAI-10K-calc_prediction	SpliceAI Note
case-1	chr17:g.43082398A>G	Case	BRCA1	3.6e-06		TNBC	ER-	1	0	3.06935	0	0.08	0.02	0.04	NO
case-2	chr13:g.32310515C>T	Case	BRCA2	6.55e-05	Admixed American	Other BRCA	ER+	1	1	1.02293
control-1	chr13:g.32310515C>T	Control	BRCA2	6.55e-05	Admixed American			1	1	1.02293
control-2	chr13:g.32310528C>G	Control	BRCA2	0.000147	Non-Finnish European			1	1	1.02293
case-3	chr13:g.32310528C>G	Case	BRCA2	0.000147	Non-Finnish European			1	1	1.02293
control-3	chr13:g.32310548G>A	Control	BRCA2	2.42e-05	African/African American			0	1	0.340917
case-4	chr13:g.32310594C>T	Case	BRCA2	2.42e-05	African/African American	Other BRCA	ER+	1	0	3.06935
control-4	chr13:g.32310632T>C	Control	BRCA2	0.0001932	East Asian			0	1	0.340917
control-5	chr13:g.32310759C>A	Control	BRCA2	1.47e-05	Non-Finnish European			0	2	0.204514
control-6	chr13:g.32310759C>A	Control	BRCA2	1.47e-05	Non-Finnish European			0	2	0.204514
case-5	chr13:g.32310794T>C	Case	BRCA2	5.88e-05	Non-Finnish European			1	0	3.06935
case-6	chr13:g.32310808AG>A	Case	BRCA2	1.47e-05	Non-Finnish European			1	0	3.06935
control-7	chr13:g.32310815A>G	Control	BRCA2					1	1	1.02293
case-7	chr13:g.32310815A>G	Case	BRCA2			Other BRCA	ER-	1	1	1.02293
case-8	chr13:g.32310855A>G	Case	BRCA2	0.0006211	South Asian			1	0	3.06935
case-9	chr13:g.32310857T>C	Case	BRCA2	0.0004144	South Asian	Other BRCA	ER+	1	0	3.06935
case-10	chr13:g.32310869TCA>T	Case	BRCA2	0.0002351	Non-Finnish European			2	2	1.02294
control-8	chr13:g.32310869TCA>T	Control	BRCA2	0.0002351	Non-Finnish European			2	2	1.02294
case-11	chr13:g.32310869TCA>T	Case	BRCA2	0.0002351	Non-Finnish European			2	2	1.02294
control-9	chr13:g.32310869TCA>T	Control	BRCA2	0.0002351	Non-Finnish European			2	2	1.02294
case-12	chr13:g.32310879ATC>A	Case	BRCA2					1	0	3.06935
case-13	chr13:g.32310994T>C	Case	BRCA2	2.94e-05	Non-Finnish European			1	0	3.06935
case-14	chr13:g.32311012C>T	Case	BRCA2					1	1	1.02293
control-10	chr13:g.32311012C>T	Control	BRCA2					1	1	1.02293
control-11	chr13:g.32311130T>C	Control	BRCA2	0.0002415	African/African American			4	2	1.84196
control-12	chr13:g.32311130T>C	Control	BRCA2	0.0002415	African/African American			4	2	1.84196
case-15	chr13:g.32311130T>C	Case	BRCA2	0.0002415	African/African American			4	2	1.84196
case-16	chr13:g.32311130T>C	Case	BRCA2	0.0002415	African/African American	Other BRCA	ER+	4	2	1.84196
case-17	chr13:g.32311130T>C	Case	BRCA2	0.0002415	African/African American	TNBC	ER-	4	2	1.84196
case-13	chr13:g.32311130T>C	Case	BRCA2	0.0002415	African/African American			4	2	1.84196
control-13	chr13:g.32311133A>G	Control	BRCA2	0.0001323	Non-Finnish European			1	3	0.438246
control-14	chr13:g.32311133A>G	Control	BRCA2	0.0001323	Non-Finnish European			1	3	0.438246
case-18	chr13:g.32311133A>G	Case	BRCA2	0.0001323	Non-Finnish European			1	3	0.438246
control-15	chr13:g.32311133A>G	Control	BRCA2	0.0001323	Non-Finnish European			1	3	0.438246
control-16	chr13:g.32311209G>A	Control	BRCA2	0.0001029	Non-Finnish European			0	1	0.340917
case-19	chr13:g.32311923C>T	Case	BRCA2			Other BRCA	ER+	1	0	3.06935
case-20	chr13:g.32311931C>G	Case	BRCA2	8.82e-05	Non-Finnish European			1	1	1.02293
control-17	chr13:g.32311931C>G	Control	BRCA2	8.82e-05	Non-Finnish European			1	1	1.02293
control-18	chr13:g.32311941C>G	Control	BRCA2					1	2	0.613652
case-21	chr13:g.32311941C>G	Case	BRCA2			Other BRCA	ER+	1	2	0.613652
control-19	chr13:g.32311941C>G	Control	BRCA2					1	2	0.613652
case-22	chr13:g.32311961A>AG	Case	BRCA2	0.0002793	Non-Finnish European			2	3	0.730541
case-23	chr13:g.32311961A>AG	Case	BRCA2	0.0002793	Non-Finnish European	Other BRCA	ER+	2	3	0.730541
control-20	chr13:g.32311961A>AG	Control	BRCA2	0.0002793	Non-Finnish European			2	3	0.730541
control-21	chr13:g.32311961A>AG	Control	BRCA2	0.0002793	Non-Finnish European			2	3	0.730541
control-22	chr13:g.32311961A>AG	Control	BRCA2	0.0002793	Non-Finnish European			2	3	0.730541
control-23	chr13:g.32311993C>T	Control	BRCA2	0.0001206	African/African American			3	1	2.38771
case-24	chr13:g.32311993C>T	Case	BRCA2	0.0001206	African/African American			3	1	2.38771
case-25	chr13:g.32311993C>T	Case	BRCA2	0.0001206	African/African American	Other BRCA	ER+	3	1	2.38771
case-26	chr13:g.32311993C>T	Case	BRCA2	0.0001206	African/African American			3	1	2.38771
control-24	chr13:g.32312126G>T	Control	BRCA2	1.47e-05	Non-Finnish European			0	1	0.340917
control-25	chr13:g.32312170C>G	Control	BRCA2	1.47e-05	Non-Finnish European			1	1	1.02293
case-27	chr13:g.32312170C>G	Case	BRCA2	1.47e-05	Non-Finnish European	Other BRCA	ER+	1	1	1.02293
control-26	chr13:g.32312192T>C	Control	BRCA2					0	1	0.340917
case-28	chr13:g.32312226A>G	Case	BRCA2	0.006214	South Asian	Other BRCA	ER+	1	2	0.613652
control-27	chr13:g.32312226A>G	Control	BRCA2	0.006214	South Asian			1	2	0.613652
control-28	chr13:g.32312226A>G	Control	BRCA2	0.006214	South Asian			1	2	0.613652
case-29	chr13:g.32312312T>TA	Case	BRCA2	5.88e-05	Non-Finnish European			2	0	5.1165
case-30	chr13:g.32312312T>TA	Case	BRCA2	5.88e-05	Non-Finnish European			2	0	5.1165
control-29	chr13:g.32312328A>C	Control	BRCA2					0	1	0.340917
case-31	chr13:g.32312400C>T	Case	BRCA2					1	0	3.06935
control-30	chr13:g.32312455C>A	Control	BRCA2	0.0001029	Non-Finnish European			0	1	0.340917
case-32	chr13:g.32312474A>G	Case	BRCA2					1	0	3.06935
control-31	chr13:g.32312478T>C	Control	BRCA2	2.94e-05	Non-Finnish European			0	1	0.340917
case-33	chr13:g.32312578C>T	Case	BRCA2	0.0004739	None			1	1	1.02293
control-32	chr13:g.32312578C>T	Control	BRCA2	0.0004739	None			1	1	1.02293
case-34	chr13:g.32312619T>C	Case	BRCA2	4.41e-05	Non-Finnish European	Other BRCA	ER+	1	0	3.06935
control-33	chr13:g.32312925A>G	Control	BRCA2					0	1	0.340917
case-35	chr13:g.32312941T>C	Case	BRCA2			Other BRCA	ER+	1	1	1.02293
control-34	chr13:g.32312941T>C	Control	BRCA2					1	1	1.02293
control-35	chr13:g.32312985T>G	Control	BRCA2	2.41e-05	African/African American			0	1	0.340917
case-36	chr13:g.32313027C>T	Case	BRCA2			Other BRCA	ER+	1	0	3.06935
case-37	chr13:g.32313225C>T	Case	BRCA2	0.000207	South Asian	Other BRCA	ER+	1	0	3.06935
case-38	chr13:g.32313362TTTTG>T	Case	BRCA2	0.000207	South Asian			1	2	0.613652
control-36	chr13:g.32313362TTTTG>T	Control	BRCA2	0.000207	South Asian			1	2	0.613652
control-37	chr13:g.32313362TTTTG>T	Control	BRCA2	0.000207	South Asian			1	2	0.613652
case-39	chr13:g.32313676G>GT	Case	BRCA2					1	0	3.06935
case-40	chr13:g.32313709G>C	Case	BRCA2					1	0	3.06935
control-38	chr13:g.32313732G>A	Control	BRCA2					0	1	0.340917
case-41	chr13:g.32313768T>C	Case	BRCA2	2.41e-05	African/African American			1	0	3.06935
case-42	chr13:g.32313823G>T	Case	BRCA2					1	0	3.06935
case-43	chr13:g.32313830G>C	Case	BRCA2					1	0	3.06935
control-39	chr13:g.32313837A>G	Control	BRCA2					0	1	0.340917
case-44	chr13:g.32313838T>G	Case	BRCA2	0.0002499	Non-Finnish European			3	0	7.16439
case-45	chr13:g.32313838T>G	Case	BRCA2	0.0002499	Non-Finnish European			3	0	7.16439
case-46	chr13:g.32313838T>G	Case	BRCA2	0.0002499	Non-Finnish European			3	0	7.16439
case-47	chr13:g.32313869T>C	Case	BRCA2	0.0004739	None			1	0	3.06935
control-40	chr13:g.32313887T>C	Control	BRCA2					0	1	0.340917
case-48	chr13:g.32313952T>C	Case	BRCA2					1	0	3.06935
control-41	chr13:g.32314043A>C	Control	BRCA2					0	1	0.340917
case-49	chr13:g.32314078T>C	Case	BRCA2			Other BRCA	ER+	1	0	3.06935
control-42	chr13:g.32314108T>C	Control	BRCA2	2.41e-05	African/African American			0	2	0.204514
control-43	chr13:g.32314108T>C	Control	BRCA2	2.41e-05	African/African American			0	2	0.204514
case-50	chr13:g.32314148A>G	Case	BRCA2					1	0	3.06935
control-44	chr13:g.32314164G>A	Control	BRCA2	4.83e-05	African/African American			0	1	0.340917
case-51	chr13:g.32377771A>G	Case	BRCA2			Other BRCA	ER+	1	0	3.06935
case-52	chr13:g.32314182T>C	Case	BRCA2	2.94e-05	Non-Finnish European	TNBC	ER-	1	0	3.06935
case-53	chr13:g.32314320C>T	Case	BRCA2	7.24e-05	African/African American	Other BRCA	ER+	2	0	5.1165
case-54	chr13:g.32314320C>T	Case	BRCA2	7.24e-05	African/African American	Other BRCA	ER+	2	0	5.1165
control-45	chr13:g.32314341T>C	Control	BRCA2	1.47e-05	Non-Finnish European			0	1	0.340917
case-55	chr13:g.32314382GCAGCAAGGC>G	Case	BRCA2	0.000478	None			3	0	7.16439
case-56	chr13:g.32314382GCAGCAAGGC>G	Case	BRCA2	0.000478	None			3	0	7.16439
case-57	chr13:g.32314382GCAGCAAGGC>G	Case	BRCA2	0.000478	None			3	0	7.16439
control-46	chr13:g.32314443C>A	Control	BRCA2	2.94e-05	Non-Finnish European			0	1	0.340917
case-58	chr13:g.32314455T>C	Case	BRCA2	7.35e-05	Non-Finnish European			1	2	0.613652
control-47	chr13:g.32314455T>C	Control	BRCA2	7.35e-05	Non-Finnish European			1	2	0.613652
control-48	chr13:g.32314455T>C	Control	BRCA2	7.35e-05	Non-Finnish European			1	2	0.613652
case-59	chr13:g.32314457C>T	Case	BRCA2	0.0001764	Non-Finnish European			1	1	1.02293
control-49	chr13:g.32314457C>T	Control	BRCA2	0.0001764	Non-Finnish European			1	1	1.02293
control-50	chr13:g.32314470G>C	Control	BRCA2	2.41e-05	African/African American			0	1	0.340917
case-60	chr13:g.32314514C>T	Case	BRCA2					1	0	3.06935
case-61	chr13:g.32314589G>A	Case	BRCA2	0.0006209	South Asian			1	0	3.06935
control-51	chr13:g.32314611G>A	Control	BRCA2	0.000576	Ashkenazi Jewish			2	1	1.7052
case-62	chr13:g.32314611G>A	Case	BRCA2	0.000576	Ashkenazi Jewish	Other BRCA	ER+	2	1	1.7052
case-63	chr13:g.32314611G>A	Case	BRCA2	0.000576	Ashkenazi Jewish	Other BRCA	ER+	2	1	1.7052
case-64	chr13:g.32314634T>C	Case	BRCA2					1	0	3.06935
case-65	chr13:g.32314670G>A	Case	BRCA2			Other BRCA	ER+	1	0	3.06935
control-52	chr13:g.32314710T>A	Control	BRCA2	0.000417	South Asian			0	2	0.204514
control-53	chr13:g.32314710T>A	Control	BRCA2	0.000417	South Asian			0	2	0.204514
case-66	chr13:g.32314724T>C	Case	BRCA2			Other BRCA	ER+	1	0	3.06935
case-67	chr13:g.32314827G>C	Case	BRCA2	0.0002885	Ashkenazi Jewish			1	0	3.06935
control-54	chr13:g.32314854A>C	Control	BRCA2					0	1	0.340917
case-68	chr13:g.32314907T>G	Case	BRCA2	8.83e-05	Non-Finnish European			3	2	1.43237
control-55	chr13:g.32314907T>G	Control	BRCA2	8.83e-05	Non-Finnish European			3	2	1.43237
case-69	chr13:g.32314907T>G	Case	BRCA2	8.83e-05	Non-Finnish European			3	2	1.43237
control-56	chr13:g.32314907T>G	Control	BRCA2	8.83e-05	Non-Finnish European			3	2	1.43237
case-70	chr13:g.32314907T>G	Case	BRCA2	8.83e-05	Non-Finnish European			3	2	1.43237
control-57	chr13:g.32315022T>G	Control	BRCA2					0	1	0.340917
control-58	chr13:g.32315043T>C	Control	BRCA2	0.0001176	Non-Finnish European			1	2	0.613652
case-71	chr13:g.32315043T>C	Case	BRCA2	0.0001176	Non-Finnish European	Other BRCA	ER+	1	2	0.613652
control-59	chr13:g.32315043T>C	Control	BRCA2	0.0001176	Non-Finnish European			1	2	0.613652
case-72	chr13:g.32315049T>TAAGTGAAGTCATCCACAACC	Case	BRCA2					1	0	3.06935
control-60	chr13:g.32315076C>T	Control	BRCA2	0.0003088	Non-Finnish European			4	7	0.613443
control-61	chr13:g.32315076C>T	Control	BRCA2	0.0003088	Non-Finnish European			4	7	0.613443
control-62	chr13:g.32315076C>T	Control	BRCA2	0.0003088	Non-Finnish European			4	7	0.613443
control-63	chr13:g.32315076C>T	Control	BRCA2	0.0003088	Non-Finnish European			4	7	0.613443
control-64	chr13:g.32315076C>T	Control	BRCA2	0.0003088	Non-Finnish European			4	7	0.613443
control-65	chr13:g.32315076C>T	Control	BRCA2	0.0003088	Non-Finnish European			4	7	0.613443
case-73	chr13:g.32315076C>T	Case	BRCA2	0.0003088	Non-Finnish European			4	7	0.613443
control-66	chr13:g.32315076C>T	Control	BRCA2	0.0003088	Non-Finnish European			4	7	0.613443
case-74	chr13:g.32315076C>T	Case	BRCA2	0.0003088	Non-Finnish European	Other BRCA	ER+	4	7	0.613443
case-75	chr13:g.32315076C>T	Case	BRCA2	0.0003088	Non-Finnish European			4	7	0.613443
case-76	chr13:g.32315076C>T	Case	BRCA2	0.0003088	Non-Finnish European			4	7	0.613443
case-77	chr13:g.32315160AT>A	Case	BRCA2			TNBC	ER-	1	0	3.06935
control-67	chr13:g.32315209C>G	Control	BRCA2	0.0001764	Non-Finnish European			5	1	3.75347
case-78	chr13:g.32315209C>G	Case	BRCA2	0.0001764	Non-Finnish European			5	1	3.75347
case-79	chr13:g.32315209C>G	Case	BRCA2	0.0001764	Non-Finnish European			5	1	3.75347
case-80	chr13:g.32315209C>G	Case	BRCA2	0.0001764	Non-Finnish European			5	1	3.75347
case-81	chr13:g.32315209C>G	Case	BRCA2	0.0001764	Non-Finnish European			5	1	3.75347
case-82	chr13:g.32315209C>G	Case	BRCA2	0.0001764	Non-Finnish European	Other BRCA	ER+	5	1	3.75347
case-83	chr13:g.32315228A>C	Case	BRCA2	7.35e-05	Non-Finnish European	Other BRCA	ER-	1	1	1.02293
control-68	chr13:g.32315228A>C	Control	BRCA2	7.35e-05	Non-Finnish European			1	1	1.02293
case-84	chr13:g.32315240G>C	Case	BRCA2	2.41e-05	African/African American			1	0	3.06935
control-69	chr13:g.32315290G>T	Control	BRCA2	1.47e-05	Non-Finnish European			0	1	0.340917
case-85	chr13:g.32315316C>T	Case	BRCA2					1	0	3.06935
case-86	chr13:g.32315327T>C	Case	BRCA2					1	0	3.06935
case-87	chr13:g.32315347C>CGGTTGGGATGCCTGACAA	Case	BRCA2					1	0	3.06935
case-88	chr13:g.32315367G>C	Case	BRCA2					1	1	1.02293
control-70	chr13:g.32315367G>C	Control	BRCA2					1	1	1.02293
case-89	chr13:g.32315369A>T	Case	BRCA2	0.001243	South Asian			1	0	3.06935
case-90	chr13:g.32315372T>C	Case	BRCA2					1	0	3.06935
case-91	chr13:g.32315403G>A	Case	BRCA2	1.47e-05	Non-Finnish European	TNBC	ER-	1	0	3.06935
control-71	chr13:g.32315405C>G	Control	BRCA2	4.82e-05	African/African American			0	1	0.340917
control-72	chr13:g.32315426G>GGTGGTGCGT	Control	BRCA2	0.0004776	None			0	1	0.340917
control-73	chr13:g.32315485G>A	Control	BRCA2	2.94e-05	Non-Finnish European			1	2	0.613652
control-74	chr13:g.32315485G>A	Control	BRCA2	2.94e-05	Non-Finnish European			1	2	0.613652
case-92	chr13:g.32315485G>A	Case	BRCA2	2.94e-05	Non-Finnish European			1	2	0.613652
case-93	chr13:g.32315487G>T	Case	BRCA2	0.0001962	Admixed American			1	0	3.06935
case-94	chr13:g.32315493C>T	Case	BRCA2	2.94e-05	Non-Finnish European	Other BRCA	ER+	1	2	0.613652
control-75	chr13:g.32315493C>T	Control	BRCA2	2.94e-05	Non-Finnish European			1	2	0.613652
control-76	chr13:g.32315493C>T	Control	BRCA2	2.94e-05	Non-Finnish European			1	2	0.613652
case-95	chr13:g.32315494T>G	Case	BRCA2	2.41e-05	African/African American	Other BRCA	ER+	1	0	3.06935
case-96	chr13:g.32315503G>A	Case	BRCA2	1.47e-05	Non-Finnish European	Other BRCA	ER+	1	0	3.06935
control-77	chr13:g.32315526G>GCACTGCTGCGC	Control	BRCA2	0.0001308	Admixed American			1	2	0.613652
case-97	chr13:g.32315526G>GCACTGCTGCGC	Case	BRCA2	0.0001308	Admixed American			1	2	0.613652
control-78	chr13:g.32315526G>GCACTGCTGCGC	Control	BRCA2	0.0001308	Admixed American			1	2	0.613652
control-79	chr13:g.32315536G>C	Control	BRCA2	4.41e-05	Non-Finnish European			1	1	1.02293	0	0	0	0.01	NO
case-98	chr13:g.32315536G>C	Case	BRCA2	4.41e-05	Non-Finnish European	Other BRCA	ER+	1	1	1.02293	0	0	0	0.01	NO
control-80	chr13:g.32315543CTGCGCCTCGGG>C	Control	BRCA2					0	1	0.340917
control-81	chr13:g.32315544T>C	Control	BRCA2	2.94e-05	Non-Finnish European			0	2	0.204514	0	0	0	0.01	NO
control-82	chr13:g.32315544T>C	Control	BRCA2	2.94e-05	Non-Finnish European			0	2	0.204514	0	0	0	0.01	NO
case-99	chr13:g.32315545G>A	Case	BRCA2	0.00662	South Asian			1	0	3.06935	0	0	0.02	0	NO
control-82	chr13:g.32315545G>T	Control	BRCA2	2.94e-05	Non-Finnish European			0	2	0.204514	0	0	0.01	0	NO
control-81	chr13:g.32315545G>T	Control	BRCA2	2.94e-05	Non-Finnish European			0	2	0.204514	0	0	0.01	0	NO
control-83	chr13:g.32315678G>A	Control	BRCA2	2.94e-05	Non-Finnish European			0	2	0.204514	0	0.01	0.01	0.02	NO
control-84	chr13:g.32315678G>A	Control	BRCA2	2.94e-05	Non-Finnish European			0	2	0.204514	0	0.01	0.01	0.02	NO
control-85	chr13:g.32315694A>G	Control	BRCA2	0.0004794	None			2	1	1.7052	0	0	0	0.02	NO
case-100	chr13:g.32315694A>G	Case	BRCA2	0.0004794	None			2	1	1.7052	0	0	0	0.02	NO
case-101	chr13:g.32315694A>G	Case	BRCA2	0.0004794	None			2	1	1.7052	0	0	0	0.02	NO
case-102	chr13:g.32315729C>CG	Case	BRCA2	1.47e-05	Non-Finnish European			1	0	3.06935
case-103	chr13:g.32315749C>G	Case	BRCA2	0.0001689	African/African American			1	0	3.06935	0	0	0	0	NO
case-104	chr13:g.32315798C>A	Case	BRCA2	4.41e-05	Non-Finnish European			2	0	5.1165	0	0.01	0.01	0.01	NO
case-105	chr13:g.32315798C>A	Case	BRCA2	4.41e-05	Non-Finnish European	TNBC	ER-	2	0	5.1165	0	0.01	0.01	0.01	NO
control-86	chr13:g.32315842A>T	Control	BRCA2	1.47e-05	Non-Finnish European			0	2	0.204514	0	0	0.01	0.01	NO
control-87	chr13:g.32315842A>T	Control	BRCA2	1.47e-05	Non-Finnish European			0	2	0.204514	0	0	0.01	0.01	NO
control-88	chr13:g.32315849T>C	Control	BRCA2	8.82e-05	Non-Finnish European			0	3	0.146056	0	0	0	0	NO
control-89	chr13:g.32315849T>C	Control	BRCA2	8.82e-05	Non-Finnish European			0	3	0.146056	0	0	0	0	NO
control-90	chr13:g.32315849T>C	Control	BRCA2	8.82e-05	Non-Finnish European			0	3	0.146056	0	0	0	0	NO
case-21	chr13:g.32315850C>T	Case	BRCA2			Other BRCA	ER+	1	0	3.06935	0	0	0	0.01	NO
case-106	chr13:g.32315880T>C	Case	BRCA2	2.94e-05	Non-Finnish European	Other BRCA	ER+	1	0	3.06935	0.01	0	0.01	0	NO
case-107	chr13:g.32315889C>A	Case	BRCA2			Other BRCA	ER+	1	0	3.06935	0.01	0.04	0	0.05	NO
control-91	chr13:g.32315890G>A	Control	BRCA2	2.94e-05	Non-Finnish European			0	1	0.340917	0	0.03	0	0.02	NO
control-92	chr13:g.32315890G>C	Control	BRCA2	5.88e-05	Non-Finnish European			0	2	0.204514	0	0	0	0.01	NO
control-93	chr13:g.32315890G>C	Control	BRCA2	5.88e-05	Non-Finnish European			0	2	0.204514	0	0	0	0.01	NO
control-94	chr13:g.32315932C>G	Control	BRCA2					0	1	0.340917	0	0.06	0	0.01	NO
case-108	chr13:g.32315954C>T	Case	BRCA2	2.41e-05	African/African American			1	0	3.06935	0	0.04	0	0.06	NO
case-109	chr13:g.32315956C>G	Case	BRCA2	2.41e-05	African/African American	Other BRCA	ER+	1	0	3.06935	0	0.01	0	0	NO
control-95	chr13:g.32315960C>T	Control	BRCA2					0	1	0.340917	0	0.04	0	0.05	NO
case-110	chr13:g.32315966T>C	Case	BRCA2	0.0001617	Non-Finnish European	Other BRCA	ER+	5	2	2.25169	0.06	0.01	0.06	0	NO
case-111	chr13:g.32315966T>C	Case	BRCA2	0.0001617	Non-Finnish European	Other BRCA	ER+	5	2	2.25169	0.06	0.01	0.06	0	NO
case-112	chr13:g.32315966T>C	Case	BRCA2	0.0001617	Non-Finnish European			5	2	2.25169	0.06	0.01	0.06	0	NO
control-96	chr13:g.32315966T>C	Control	BRCA2	0.0001617	Non-Finnish European			5	2	2.25169	0.06	0.01	0.06	0	NO
case-113	chr13:g.32315966T>C	Case	BRCA2	0.0001617	Non-Finnish European	Other BRCA	ER+	5	2	2.25169	0.06	0.01	0.06	0	NO
control-97	chr13:g.32315966T>C	Control	BRCA2	0.0001617	Non-Finnish European			5	2	2.25169	0.06	0.01	0.06	0	NO
case-114	chr13:g.32315966T>C	Case	BRCA2	0.0001617	Non-Finnish European			5	2	2.25169	0.06	0.01	0.06	0	NO
case-115	chr13:g.32315980G>C	Case	BRCA2			Other BRCA	ER+	1	0	3.06935	0.01	0	0	0.01	NO
control-98	chr13:g.32316035C>T	Control	BRCA2	0.003401	Middle Eastern			1	1	1.02293	0	0.01	0	0.03	NO
case-116	chr13:g.32316035C>T	Case	BRCA2	0.003401	Middle Eastern			1	1	1.02293	0	0.01	0	0.03	NO
control-99	chr13:g.32316070C>T	Control	BRCA2	1.47e-05	Non-Finnish European			0	1	0.340917	0	0	0.09	0.05	NO
case-117	chr13:g.32316106C>T	Case	BRCA2	0.0001617	Non-Finnish European	Other BRCA	ER+	1	0	3.06935	0	0.01	0.03	0.08	NO
case-118	chr13:g.32316139C>T	Case	BRCA2					1	0	3.06935	0	0	0.02	0.02	NO
case-119	chr13:g.32316158G>A	Case	BRCA2	1.47e-05	Non-Finnish European			1	0	3.06935	0.01	0	0.04	0.19	NO
control-100	chr13:g.32316158G>T	Control	BRCA2	1.47e-05	Non-Finnish European			1	1	1.02293	0.01	0	0.02	0.19	NO
case-120	chr13:g.32316158G>T	Case	BRCA2	1.47e-05	Non-Finnish European			1	1	1.02293	0.01	0	0.02	0.19	NO
case-121	chr13:g.32316164G>A	Case	BRCA2			Other BRCA	ER-	1	0	3.06935	0	0	0.13	0.03	NO
case-122	chr13:g.32316199C>T	Case	BRCA2			TNBC	ER-	1	0	3.06935	0	0.01	0.01	0.02	NO
case-123	chr13:g.32316206C>G	Case	BRCA2	2.41e-05	African/African American			1	0	3.06935	0.03	0	0.11	0.02	NO
case-124	chr13:g.32316245C>T	Case	BRCA2			Other BRCA	ER+	1	0	3.06935	0	0	0	0.01	NO
case-125	chr13:g.32316294G>C	Case	BRCA2	0.0001176	Non-Finnish European			6	1	4.43672	0.02	0.01	0.03	0.02	NO
case-126	chr13:g.32316294G>C	Case	BRCA2	0.0001176	Non-Finnish European			6	1	4.43672	0.02	0.01	0.03	0.02	NO
case-127	chr13:g.32316294G>C	Case	BRCA2	0.0001176	Non-Finnish European	Other BRCA	ER+	6	1	4.43672	0.02	0.01	0.03	0.02	NO
case-128	chr13:g.32316294G>C	Case	BRCA2	0.0001176	Non-Finnish European	Other BRCA	ER+	6	1	4.43672	0.02	0.01	0.03	0.02	NO
control-101	chr13:g.32316294G>C	Control	BRCA2	0.0001176	Non-Finnish European			6	1	4.43672	0.02	0.01	0.03	0.02	NO
case-129	chr13:g.32316294G>C	Case	BRCA2	0.0001176	Non-Finnish European			6	1	4.43672	0.02	0.01	0.03	0.02	NO
case-130	chr13:g.32316294G>C	Case	BRCA2	0.0001176	Non-Finnish European			6	1	4.43672	0.02	0.01	0.03	0.02	NO
case-131	chr13:g.32316302T>G	Case	BRCA2					1	0	3.06935	0.01	0.01	0.02	0.02	NO
case-132	chr13:g.32316306G>A	Case	BRCA2	0.003518	South Asian	Other BRCA	ER+	1	0	3.06935	0.03	0.01	0.13	0.03	NO
control-102	chr13:g.32316328T>G	Control	BRCA2					0	1	0.340917	0.01	0	0.03	0.02	NO
control-103	chr13:g.32316350C>T	Control	BRCA2	1.47e-05	Non-Finnish European			0	1	0.340917	0.01	0.01	0.02	0.05	NO
case-133	chr13:g.32316386C>G	Case	BRCA2	0.0009461	None	TNBC	ER-	1	1	1.02293	0	0	0.01	0.02	NO
control-104	chr13:g.32316386C>G	Control	BRCA2	0.0009461	None			1	1	1.02293	0	0	0.01	0.02	NO
case-134	chr13:g.32316394A>G	Case	BRCA2					1	0	3.06935	0	0.02	0	0.07	NO
control-105	chr13:g.32316406G>A	Control	BRCA2	1.47e-05	Non-Finnish European			0	1	0.340917	0.01	0	0.05	0.01	NO
control-106	chr13:g.32316406GTCT>G	Control	BRCA2	6.56e-05	Admixed American			0	2	0.204514
control-107	chr13:g.32316406GTCT>G	Control	BRCA2	6.56e-05	Admixed American			0	2	0.204514
control-108	chr13:g.32316452T>C	Control	BRCA2	6.54e-05	Admixed American			0	2	0.204514	0.01	0	0.18	0.05	NO
control-109	chr13:g.32316452T>C	Control	BRCA2	6.54e-05	Admixed American			0	2	0.204514	0.01	0	0.18	0.05	NO
control-110	chr13:g.32316564C>A	Control	BRCA2					0	1	0.340917	0	0	0	0	NO
control-111	chr13:g.32316581A>G	Control	BRCA2	1.47e-05	Non-Finnish European			0	1	0.340917	0	0	0.01	0.01	NO
control-112	chr13:g.32316599C>T	Control	BRCA2					0	1	0.340917	0	0	0	0	NO
case-135	chr13:g.32316637T>A	Case	BRCA2			Other BRCA	ER+	1	0	3.06935	0	0	0	0	NO
case-136	chr13:g.32316659G>C	Case	BRCA2	2.94e-05	Non-Finnish European			1	0	3.06935	0.01	0	0	0	NO
control-113	chr13:g.32316694A>C	Control	BRCA2					0	1	0.340917	0.01	0	0	0.01	NO
case-137	chr13:g.32316696GATAA>G	Case	BRCA2			Other BRCA	ER-	1	0	3.06935
control-114	chr13:g.32316717G>A	Control	BRCA2					0	1	0.340917	0	0.01	0.01	0	NO
case-138	chr13:g.32316718G>C	Case	BRCA2					1	0	3.06935	0	0.01	0.01	0	NO
control-115	chr13:g.32316848T>C	Control	BRCA2	0.00228	South Asian			1	2	0.613652	0	0	0	0	NO
control-116	chr13:g.32316848T>C	Control	BRCA2	0.00228	South Asian			1	2	0.613652	0	0	0	0	NO
case-139	chr13:g.32316848T>C	Case	BRCA2	0.00228	South Asian	Other BRCA	ER+	1	2	0.613652	0	0	0	0	NO
control-117	chr13:g.32316850T>C	Control	BRCA2	1.47e-05	Non-Finnish European			0	1	0.340917	0	0	0	0	NO
case-140	chr13:g.32316851A>G	Case	BRCA2			Other BRCA	ER-	1	0	3.06935	0	0	0	0	NO
control-118	chr13:g.32317286A>G	Control	BRCA2	0.0001034	Non-Finnish European			0	1	0.340917	0	0	0	0	NO
control-119	chr13:g.32317294G>GA	Control	BRCA2					0	1	0.340917
control-120	chr13:g.32317313ACAAG>A	Control	BRCA2					0	1	0.340917
control-121	chr13:g.32317321G>A	Control	BRCA2					0	1	0.340917	0	0	0	0	NO
case-141	chr13:g.32317337A>G	Case	BRCA2					1	0	3.06935	0	0	0	0	NO
control-122	chr13:g.32317352T>G	Control	BRCA2	1.47e-05	Non-Finnish European			0	1	0.340917	0	0	0	0	NO
control-123	chr13:g.32317357T>C	Control	BRCA2	0.0004572	Admixed American			0	4	0.113579	0	0	0	0	NO
control-124	chr13:g.32317357T>C	Control	BRCA2	0.0004572	Admixed American			0	4	0.113579	0	0	0	0	NO
control-125	chr13:g.32317357T>C	Control	BRCA2	0.0004572	Admixed American			0	4	0.113579	0	0	0	0	NO
control-126	chr13:g.32317357T>C	Control	BRCA2	0.0004572	Admixed American			0	4	0.113579	0	0	0	0	NO
control-127	chr13:g.32317363G>A	Control	BRCA2	0.000131	Admixed American			0	1	0.340917	0	0	0	0	NO
control-128	chr13:g.32317394G>A	Control	BRCA2	0.0002618	Admixed American			0	2	0.204514	0	0	0	0	NO
control-129	chr13:g.32317394G>A	Control	BRCA2	0.0002618	Admixed American			0	2	0.204514	0	0	0	0	NO
control-130	chr13:g.32317431A>C	Control	BRCA2	0.0001029	Non-Finnish European			0	2	0.204514	0	0	0	0	NO
control-131	chr13:g.32317431A>C	Control	BRCA2	0.0001029	Non-Finnish European			0	2	0.204514	0	0	0	0	NO
case-142	chr13:g.32317445G>A	Case	BRCA2	1.47e-05	Non-Finnish European			1	0	3.06935	0	0	0	0	NO
case-143	chr13:g.32317508A>G	Case	BRCA2	2.94e-05	Non-Finnish European			1	0	3.06935	0	0	0	0	NO
case-144	chr13:g.32317550C>T	Case	BRCA2	1.47e-05	Non-Finnish European			2	0	5.1165	0	0	0	0	NO
case-145	chr13:g.32317550C>T	Case	BRCA2	1.47e-05	Non-Finnish European	TNBC	ER-	2	0	5.1165	0	0	0	0	NO
case-146	chr13:g.32317556C>T	Case	BRCA2	7.24e-05	African/African American			1	0	3.06935	0	0	0	0	NO
control-132	chr13:g.32317557G>A	Control	BRCA2	0.0002071	South Asian			0	1	0.340917	0	0	0	0	NO
case-147	chr13:g.32317568C>T	Case	BRCA2			Other BRCA	ER+	1	0	3.06935	0	0	0	0	NO
control-133	chr13:g.32317594T>G	Control	BRCA2	5.88e-05	Non-Finnish European			1	3	0.438246	0	0	0	0	NO
control-134	chr13:g.32317594T>G	Control	BRCA2	5.88e-05	Non-Finnish European			1	3	0.438246	0	0	0	0	NO
case-148	chr13:g.32317594T>G	Case	BRCA2	5.88e-05	Non-Finnish European	Other BRCA	ER-	1	3	0.438246	0	0	0	0	NO
control-135	chr13:g.32317594T>G	Control	BRCA2	5.88e-05	Non-Finnish European			1	3	0.438246	0	0	0	0	NO
control-136	chr13:g.32317726A>G	Control	BRCA2	4.41e-05	Non-Finnish European			0	1	0.340917	0	0	0	0	NO
control-137	chr13:g.32317760CA>C	Control	BRCA2					0	1	0.340917
control-138	chr13:g.32317804T>A	Control	BRCA2	0.0001911	Non-Finnish European			0	3	0.146056	0	0.03	0	0	NO
control-139	chr13:g.32317804T>A	Control	BRCA2	0.0001911	Non-Finnish European			0	3	0.146056	0	0.03	0	0	NO
control-80	chr13:g.32317804T>A	Control	BRCA2	0.0001911	Non-Finnish European			0	3	0.146056	0	0.03	0	0	NO
case-149	chr13:g.32317806T>A	Case	BRCA2					1	0	3.06935	0.01	0	0	0	NO
case-150	chr13:g.32317843C>T	Case	BRCA2					1	0	3.06935	0	0.01	0	0	NO
control-140	chr13:g.32317851G>T	Control	BRCA2					0	1	0.340917	0.03	0	0	0	NO
control-141	chr13:g.32317864G>C	Control	BRCA2					0	1	0.340917	0.01	0	0	0	NO
case-151	chr13:g.32317945C>T	Case	BRCA2	2.94e-05	Non-Finnish European			1	0	3.06935	0	0.01	0	0	NO
case-152	chr13:g.32317947G>A	Case	BRCA2	0.0001911	Non-Finnish European			4	1	3.07047	0.01	0	0	0	NO
control-142	chr13:g.32317947G>A	Control	BRCA2	0.0001911	Non-Finnish European			4	1	3.07047	0.01	0	0	0	NO
case-153	chr13:g.32317947G>A	Case	BRCA2	0.0001911	Non-Finnish European	Other BRCA	ER-	4	1	3.07047	0.01	0	0	0	NO
case-154	chr13:g.32317947G>A	Case	BRCA2	0.0001911	Non-Finnish European	Other BRCA	ER-	4	1	3.07047	0.01	0	0	0	NO
case-155	chr13:g.32317947G>A	Case	BRCA2	0.0001911	Non-Finnish European	Other BRCA	ER+	4	1	3.07047	0.01	0	0	0	NO
case-156	chr13:g.32317950T>A	Case	BRCA2					1	0	3.06935	0.03	0	0.01	0	NO
control-143	chr13:g.32317954G>A	Control	BRCA2	5.88e-05	Non-Finnish European			0	1	0.340917	0.01	0	0	0	NO
case-157	chr13:g.32317959G>A	Case	BRCA2					1	0	3.06935	0	0	0	0	NO
control-144	chr13:g.32317968A>G	Control	BRCA2	0.001243	South Asian			2	1	1.7052	0	0.01	0	0	NO
case-158	chr13:g.32317968A>G	Case	BRCA2	0.001243	South Asian			2	1	1.7052	0	0.01	0	0	NO
case-159	chr13:g.32317968A>G	Case	BRCA2	0.001243	South Asian			2	1	1.7052	0	0.01	0	0	NO
control-145	chr13:g.32318002G>A	Control	BRCA2	2.41e-05	African/African American			2	2	1.02294	0.01	0	0	0	NO
control-146	chr13:g.32318002G>A	Control	BRCA2	2.41e-05	African/African American			2	2	1.02294	0.01	0	0	0	NO
case-160	chr13:g.32318002G>A	Case	BRCA2	2.41e-05	African/African American			2	2	1.02294	0.01	0	0	0	NO
case-161	chr13:g.32318002G>A	Case	BRCA2	2.41e-05	African/African American	Other BRCA	ER+	2	2	1.02294	0.01	0	0	0	NO
control-147	chr13:g.32318064A>T	Control	BRCA2	1.47e-05	Non-Finnish European			0	1	0.340917	0	0	0	0	NO
case-162	chr13:g.32318069C>CATT	Case	BRCA2	4.82e-05	African/African American			1	0	3.06935
case-163	chr13:g.32318085AT>A	Case	BRCA2					1	0	3.06935
control-148	chr13:g.32318113G>C	Control	BRCA2	4.41e-05	Non-Finnish European			0	2	0.204514	0	0	0	0	NO
control-149	chr13:g.32318113G>C	Control	BRCA2	4.41e-05	Non-Finnish European			0	2	0.204514	0	0	0	0	NO
case-164	chr13:g.32318197G>A	Case	BRCA2					1	0	3.06935	0	0	0	0	NO
case-165	chr13:g.32318209C>G	Case	BRCA2			Other BRCA	ER+	1	0	3.06935	0	0	0	0	NO
case-166	chr13:g.32318231G>A	Case	BRCA2	0.0004557	Non-Finnish European			6	16	0.40227	0	0	0	0	NO
control-150	chr13:g.32318231G>A	Control	BRCA2	0.0004557	Non-Finnish European			6	16	0.40227	0	0	0	0	NO
control-151	chr13:g.32318231G>A	Control	BRCA2	0.0004557	Non-Finnish European			6	16	0.40227	0	0	0	0	NO
control-152	chr13:g.32318231G>A	Control	BRCA2	0.0004557	Non-Finnish European			6	16	0.40227	0	0	0	0	NO
case-167	chr13:g.32318231G>A	Case	BRCA2	0.0004557	Non-Finnish European			6	16	0.40227	0	0	0	0	NO
control-153	chr13:g.32318231G>A	Control	BRCA2	0.0004557	Non-Finnish European			6	16	0.40227	0	0	0	0	NO
control-154	chr13:g.32318231G>A	Control	BRCA2	0.0004557	Non-Finnish European			6	16	0.40227	0	0	0	0	NO
control-155	chr13:g.32318231G>A	Control	BRCA2	0.0004557	Non-Finnish European			6	16	0.40227	0	0	0	0	NO
case-168	chr13:g.32318231G>A	Case	BRCA2	0.0004557	Non-Finnish European			6	16	0.40227	0	0	0	0	NO
control-156	chr13:g.32318231G>A	Control	BRCA2	0.0004557	Non-Finnish European			6	16	0.40227	0	0	0	0	NO
control-39	chr13:g.32318231G>A	Control	BRCA2	0.0004557	Non-Finnish European			6	16	0.40227	0	0	0	0	NO
control-157	chr13:g.32318231G>A	Control	BRCA2	0.0004557	Non-Finnish European			6	16	0.40227	0	0	0	0	NO
control-158	chr13:g.32318231G>A	Control	BRCA2	0.0004557	Non-Finnish European			6	16	0.40227	0	0	0	0	NO
case-169	chr13:g.32318231G>A	Case	BRCA2	0.0004557	Non-Finnish European			6	16	0.40227	0	0	0	0	NO
control-159	chr13:g.32318231G>A	Control	BRCA2	0.0004557	Non-Finnish European			6	16	0.40227	0	0	0	0	NO
control-160	chr13:g.32318231G>A	Control	BRCA2	0.0004557	Non-Finnish European			6	16	0.40227	0	0	0	0	NO
control-161	chr13:g.32318231G>A	Control	BRCA2	0.0004557	Non-Finnish European			6	16	0.40227	0	0	0	0	NO
control-162	chr13:g.32318231G>A	Control	BRCA2	0.0004557	Non-Finnish European			6	16	0.40227	0	0	0	0	NO
control-163	chr13:g.32318231G>A	Control	BRCA2	0.0004557	Non-Finnish European			6	16	0.40227	0	0	0	0	NO
control-21	chr13:g.32318231G>A	Control	BRCA2	0.0004557	Non-Finnish European			6	16	0.40227	0	0	0	0	NO
case-170	chr13:g.32318231G>A	Case	BRCA2	0.0004557	Non-Finnish European	TNBC	ER-	6	16	0.40227	0	0	0	0	NO
case-171	chr13:g.32318231G>A	Case	BRCA2	0.0004557	Non-Finnish European	Other BRCA	ER+	6	16	0.40227	0	0	0	0	NO
case-172	chr13:g.32318244A>G	Case	BRCA2			Other BRCA	ER+	1	0	3.06935	0	0	0	0	NO
case-173	chr13:g.32318248C>T	Case	BRCA2	0.0004726	None			1	0	3.06935	0	0	0	0	NO
case-61	chr13:g.32318332A>G	Case	BRCA2	0.0008282	South Asian			1	0	3.06935	0	0	0	0	NO
control-164	chr13:g.32318341T>G	Control	BRCA2	1.47e-05	Non-Finnish European			0	1	0.340917	0	0	0	0	NO
case-174	chr13:g.32318354C>T	Case	BRCA2	4.41e-05	Non-Finnish European			1	0	3.06935	0	0	0	0	NO
case-175	chr13:g.32318367T>G	Case	BRCA2					1	0	3.06935	0	0	0	0	NO
control-165	chr13:g.32318400AGAATTATTT>A	Control	BRCA2					0	1	0.340917
control-166	chr13:g.32318424T>C	Control	BRCA2	0.0001314	Admixed American			2	2	1.02294	0	0	0	0	NO
case-176	chr13:g.32318424T>C	Case	BRCA2	0.0001314	Admixed American	Other BRCA	ER+	2	2	1.02294	0	0	0	0	NO
case-177	chr13:g.32318424T>C	Case	BRCA2	0.0001314	Admixed American			2	2	1.02294	0	0	0	0	NO
control-167	chr13:g.32318424T>C	Control	BRCA2	0.0001314	Admixed American			2	2	1.02294	0	0	0	0	NO
control-168	chr13:g.32318445T>C	Control	BRCA2	1.47e-05	Non-Finnish European			1	1	1.02293	0	0	0	0	NO
case-178	chr13:g.32318445T>C	Case	BRCA2	1.47e-05	Non-Finnish European	Other BRCA	ER+	1	1	1.02293	0	0	0	0	NO
control-169	chr13:g.32318451T>A	Control	BRCA2	0.0004789	None			0	1	0.340917	0	0	0	0	NO
control-170	chr13:g.32318503G>A	Control	BRCA2	0.0001213	African/African American			1	2	0.613652	0	0.01	0	0.01	NO
control-171	chr13:g.32318503G>A	Control	BRCA2	0.0001213	African/African American			1	2	0.613652	0	0.01	0	0.01	NO
case-179	chr13:g.32318503G>A	Case	BRCA2	0.0001213	African/African American			1	2	0.613652	0	0.01	0	0.01	NO
control-172	chr13:g.32318510C>T	Control	BRCA2	2.94e-05	Non-Finnish European			0	1	0.340917	0	0	0	0	NO
control-173	chr13:g.32318528G>A	Control	BRCA2	1.47e-05	Non-Finnish European			0	4	0.113579	0	0	0	0	NO
control-174	chr13:g.32318528G>A	Control	BRCA2	1.47e-05	Non-Finnish European			0	4	0.113579	0	0	0	0	NO
control-175	chr13:g.32318528G>A	Control	BRCA2	1.47e-05	Non-Finnish European			0	4	0.113579	0	0	0	0	NO
control-176	chr13:g.32318528G>A	Control	BRCA2	1.47e-05	Non-Finnish European			0	4	0.113579	0	0	0	0	NO
control-177	chr13:g.32318537G>A	Control	BRCA2	1.47e-05	Non-Finnish European			0	1	0.340917	0.05	0	0.06	0.01	NO
control-178	chr13:g.32318539T>A	Control	BRCA2	0.0001176	Non-Finnish European			2	2	1.02294	0	0	0	0	NO
case-180	chr13:g.32318539T>A	Case	BRCA2	0.0001176	Non-Finnish European	Other BRCA	ER+	2	2	1.02294	0	0	0	0	NO
case-181	chr13:g.32318539T>A	Case	BRCA2	0.0001176	Non-Finnish European	Other BRCA	ER-	2	2	1.02294	0	0	0	0	NO
control-179	chr13:g.32318539T>A	Control	BRCA2	0.0001176	Non-Finnish European			2	2	1.02294	0	0	0	0	NO
control-180	chr13:g.32318566G>A	Control	BRCA2	0.0001939	East Asian			0	1	0.340917	0	0.01	0.01	0.01	NO
case-182	chr13:g.32318586C>T	Case	BRCA2			Other BRCA	ER+	1	0	3.06935	0.14	0	0.3	0.02	YES	Gain 96bp pseudoexon	included in Supplementary Table 4
case-183	chr13:g.32318885T>C	Case	BRCA2	1.47e-05	Non-Finnish European			1	0	3.06935	0	0	0	0	NO
case-184	chr13:g.32318898C>CA	Case	BRCA2	0.0004144	South Asian	Other BRCA	ER+	1	0	3.06935
control-82	chr13:g.32318900C>A	Control	BRCA2	2.94e-05	Non-Finnish European			0	2	0.204514	0	0	0	0	NO
control-81	chr13:g.32318900C>A	Control	BRCA2	2.94e-05	Non-Finnish European			0	2	0.204514	0	0	0	0	NO
case-185	chr13:g.32318966A>T	Case	BRCA2			Other BRCA	ER+	1	0	3.06935	0	0	0	0	NO
case-186	chr13:g.32318971A>G	Case	BRCA2	2.94e-05	Non-Finnish European	Other BRCA	ER-	1	0	3.06935	0	0	0	0	NO
case-187	chr13:g.32319058G>T	Case	BRCA2	1.47e-05	Non-Finnish European			1	0	3.06935	0.02	0.01	0.02	0	NO
case-188	chr13:g.32319338A>G	Case	BRCA2	0.0001309	Admixed American			1	0	3.06935	0	0.01	0	0.01	NO
control-181	chr13:g.32319353G>A	Control	BRCA2					0	1	0.340917	0	0	0	0.01	NO
control-182	chr13:g.32319385G>A	Control	BRCA2	7.22e-05	African/African American			0	1	0.340917	0	0	0	0	NO
control-183	chr13:g.32319398A>G	Control	BRCA2					0	1	0.340917	0	0	0	0.01	NO
control-184	chr13:g.32319473C>T	Control	BRCA2	0.0001928	East Asian			1	1	1.02293	0	0	0	0	NO
case-189	chr13:g.32319473C>T	Case	BRCA2	0.0001928	East Asian			1	1	1.02293	0	0	0	0	NO
control-185	chr13:g.32319521T>TAA	Control	BRCA2					0	1	0.340917
case-190	chr13:g.32319600CA>C	Case	BRCA2	0.0001323	Non-Finnish European	TNBC	ER-	1	0	3.06935
case-191	chr13:g.32319600C>CA	Case	BRCA2	2.42e-05	African/African American	Other BRCA	ER+	1	0	3.06935
control-186	chr13:g.32319626G>A	Control	BRCA2					0	1	0.340917	0	0	0	0	NO
case-192	chr13:g.32319642T>G	Case	BRCA2	1.47e-05	Non-Finnish European	Other BRCA	ER+	1	0	3.06935	0	0	0	0	NO
case-193	chr13:g.32319644T>C	Case	BRCA2	1.47e-05	Non-Finnish European			1	0	3.06935	0	0	0	0	NO
case-194	chr13:g.32319680T>G	Case	BRCA2	0.0008268	South Asian	TNBC	ER-	1	0	3.06935	0	0	0	0	NO
case-195	chr13:g.32319684C>T	Case	BRCA2	0.0004739	None			1	0	3.06935	0	0	0	0	NO
case-196	chr13:g.32319685G>T	Case	BRCA2	5.88e-05	Non-Finnish European			1	0	3.06935	0	0	0	0	NO
case-197	chr13:g.32319689T>C	Case	BRCA2			TNBC	ER-	1	0	3.06935	0	0	0	0	NO
case-198	chr13:g.32319692T>C	Case	BRCA2			Other BRCA	ER+	1	0	3.06935	0	0	0	0	NO
case-199	chr13:g.32319698TATC>T	Case	BRCA2	6.55e-05	Admixed American	Other BRCA	ER+	1	0	3.06935
case-200	chr13:g.32319769ATATT>A	Case	BRCA2	4.41e-05	Non-Finnish European	Other BRCA	ER-	1	0	3.06935
case-201	chr13:g.32319820T>C	Case	BRCA2	1.47e-05	Non-Finnish European			1	0	3.06935	0	0	0	0	NO
control-187	chr13:g.32319864G>A	Control	BRCA2	2.41e-05	African/African American			0	1	0.340917	0	0	0	0	NO
case-202	chr13:g.32319943G>A	Case	BRCA2					1	0	3.06935	0	0	0	0	NO
control-188	chr13:g.32319967C>A	Control	BRCA2					0	1	0.340917	0	0	0	0	NO
case-203	chr13:g.32319983T>C	Case	BRCA2	1.47e-05	Non-Finnish European			1	0	3.06935	0	0	0	0	NO
control-189	chr13:g.32319993C>CTA	Control	BRCA2					0	1	0.340917
control-190	chr13:g.32320055C>T	Control	BRCA2	4.41e-05	Non-Finnish European			0	1	0.340917	0	0	0	0	NO
control-191	chr13:g.32320096T>A	Control	BRCA2					1	1	1.02293	0	0	0	0	NO
case-204	chr13:g.32320096T>A	Case	BRCA2					1	1	1.02293	0	0	0	0	NO
control-192	chr13:g.32320129G>T	Control	BRCA2	6.54e-05	Admixed American			0	1	0.340917	0	0	0	0	NO
case-205	chr13:g.32320135T>G	Case	BRCA2			Other BRCA	ER+	1	0	3.06935	0	0	0	0	NO
case-206	chr13:g.32320138T>C	Case	BRCA2			Other BRCA	ER+	1	0	3.06935	0	0	0	0	NO
control-193	chr13:g.32320147G>A	Control	BRCA2	4.41e-05	Non-Finnish European			0	1	0.340917	0	0	0	0	NO
case-207	chr13:g.32320147G>C	Case	BRCA2					1	0	3.06935	0	0	0	0	NO
control-194	chr13:g.32320148GGACCAATA>G	Control	BRCA2	8.82e-05	Non-Finnish European			1	1	1.02293
case-208	chr13:g.32320148GGACCAATA>G	Case	BRCA2	8.82e-05	Non-Finnish European			1	1	1.02293
case-209	chr13:g.32320188A>C	Case	BRCA2	0.006424	South Asian			2	0	5.1165	0	0	0	0	NO
case-210	chr13:g.32320188A>C	Case	BRCA2	0.006424	South Asian	Other BRCA	ER+	2	0	5.1165	0	0	0	0	NO
control-195	chr13:g.32320219T>G	Control	BRCA2	5.88e-05	Non-Finnish European			0	2	0.204514	0	0	0	0	NO
control-196	chr13:g.32320219T>G	Control	BRCA2	5.88e-05	Non-Finnish European			0	2	0.204514	0	0	0	0	NO
case-211	chr13:g.32320263T>C	Case	BRCA2	2.41e-05	African/African American	Other BRCA	ER+	1	0	3.06935	0	0	0	0	NO
control-197	chr13:g.32320279A>G	Control	BRCA2	1.47e-05	Non-Finnish European			0	1	0.340917	0	0	0	0	NO
control-198	chr13:g.32320332CT>C	Control	BRCA2					0	1	0.340917
control-199	chr13:g.32320356C>T	Control	BRCA2	5.88e-05	Non-Finnish European			0	1	0.340917	0	0	0	0	NO
case-212	chr13:g.32320357C>G	Case	BRCA2	7.35e-05	Non-Finnish European			1	0	3.06935	0	0	0	0	NO
control-200	chr13:g.32320422A>C	Control	BRCA2					0	1	0.340917	0	0	0	0	NO
control-172	chr13:g.32320437CT>C	Control	BRCA2	0.0001029	Non-Finnish European			2	2	1.02294
case-213	chr13:g.32320437CT>C	Case	BRCA2	0.0001029	Non-Finnish European			2	2	1.02294
control-201	chr13:g.32320437CT>C	Control	BRCA2	0.0001029	Non-Finnish European			2	2	1.02294
case-214	chr13:g.32320437CT>C	Case	BRCA2	0.0001029	Non-Finnish European	DCIS	ER+	2	2	1.02294
control-202	chr13:g.32320443G>A	Control	BRCA2					0	1	0.340917	0	0	0	0	NO
control-203	chr13:g.32320453C>T	Control	BRCA2	0.0001885	Finnish			2	1	1.7052	0	0	0	0	NO
case-215	chr13:g.32320453C>T	Case	BRCA2	0.0001885	Finnish	TNBC	ER-	2	1	1.7052	0	0	0	0	NO
case-216	chr13:g.32320453C>T	Case	BRCA2	0.0001885	Finnish	TNBC	ER-	2	1	1.7052	0	0	0	0	NO
case-217	chr13:g.32320474T>C	Case	BRCA2			Other BRCA	ER+	1	0	3.06935	0	0	0	0.01	NO
case-218	chr13:g.32320543C>T	Case	BRCA2			Other BRCA	ER+	1	0	3.06935	0.02	0	0.06	0	NO
case-219	chr13:g.32320545C>G	Case	BRCA2			Other BRCA	ER+	1	0	3.06935	0	0.01	0	0.03	NO
control-204	chr13:g.32320589C>T	Control	BRCA2	7.35e-05	Non-Finnish European			0	1	0.340917	0	0.01	0	0.02	NO
control-205	chr13:g.32320598C>T	Control	BRCA2					0	2	0.204514	0.01	0	0.03	0	NO
control-206	chr13:g.32320598C>T	Control	BRCA2					0	2	0.204514	0.01	0	0.03	0	NO
control-207	chr13:g.32320619G>C	Control	BRCA2	4.83e-05	African/African American			0	1	0.340917	0	0	0	0	NO
case-220	chr13:g.32320628A>T	Case	BRCA2	0.000473	None	TNBC	ER-	1	1	1.02293	0	0	0	0.01	NO
control-208	chr13:g.32320628A>T	Control	BRCA2	0.000473	None			1	1	1.02293	0	0	0	0.01	NO
control-209	chr13:g.32320694G>A	Control	BRCA2					0	1	0.340917	0.01	0	0.05	0	NO
case-221	chr13:g.32320723A>C	Case	BRCA2					1	0	3.06935	0	0	0	0	NO
control-210	chr13:g.32320736G>T	Control	BRCA2	1.47e-05	Non-Finnish European			0	1	0.340917	0.01	0	0.04	0	NO
case-222	chr13:g.32320882A>G	Case	BRCA2					1	0	3.06935	0	0	0	0	NO
case-223	chr13:g.32320886C>T	Case	BRCA2			Other BRCA	ER+	1	0	3.06935	0	0	0	0	NO
case-224	chr13:g.32320945A>C	Case	BRCA2			Other BRCA	ER+	1	0	3.06935	0	0	0	0	NO
control-211	chr13:g.32320985T>TC	Control	BRCA2					0	1	0.340917
control-212	chr13:g.32320988C>T	Control	BRCA2	0.0001324	Non-Finnish European			0	1	0.340917	0	0	0	0	NO
case-225	chr13:g.32321031T>C	Case	BRCA2	2.94e-05	Non-Finnish European	Other BRCA	ER+	1	0	3.06935	0	0	0	0	NO
case-226	chr13:g.32321046G>T	Case	BRCA2					1	0	3.06935	0	0	0	0	NO
control-213	chr13:g.32321067A>G	Control	BRCA2					0	1	0.340917	0	0	0	0	NO
case-227	chr13:g.32321085A>G	Case	BRCA2	0.0004776	None	TNBC	ER-	1	0	3.06935	0	0	0	0	NO
case-228	chr13:g.32321094A>T	Case	BRCA2					1	0	3.06935	0	0	0	0	NO
control-214	chr13:g.32321109A>G	Control	BRCA2	0.0004726	None			2	2	1.02294	0	0	0	0	NO
control-215	chr13:g.32321109A>G	Control	BRCA2	0.0004726	None			2	2	1.02294	0	0	0	0	NO
case-229	chr13:g.32321109A>G	Case	BRCA2	0.0004726	None			2	2	1.02294	0	0	0	0	NO
case-230	chr13:g.32321109A>G	Case	BRCA2	0.0004726	None			2	2	1.02294	0	0	0	0	NO
case-231	chr13:g.32321162C>T	Case	BRCA2			Other BRCA	ER+	1	0	3.06935	0	0	0	0	NO
case-232	chr13:g.32321163A>G	Case	BRCA2	0.0002069	South Asian	Other BRCA	ER-	1	0	3.06935	0	0	0	0	NO
control-216	chr13:g.32321174T>C	Control	BRCA2					0	1	0.340917	0	0	0	0	NO
case-233	chr13:g.32321189A>G	Case	BRCA2	0.003401	Middle Eastern			2	0	5.1165	0	0	0	0	NO
case-234	chr13:g.32321189A>G	Case	BRCA2	0.003401	Middle Eastern			2	0	5.1165	0	0	0	0	NO
case-195	chr13:g.32321216A>G	Case	BRCA2					1	0	3.06935	0	0	0	0	NO
case-235	chr13:g.32321243C>T	Case	BRCA2			Other BRCA	ER+	1	0	3.06935	0	0	0	0	NO
case-236	chr13:g.32321264G>A	Case	BRCA2			Other BRCA	ER+	1	0	3.06935	0	0	0	0	NO
case-237	chr13:g.32321282A>G	Case	BRCA2			Other BRCA	ER+	1	0	3.06935	0	0	0	0	NO
control-217	chr13:g.32321332C>A	Control	BRCA2					0	1	0.340917	0	0	0	0	NO
case-238	chr13:g.32321344A>G	Case	BRCA2	0.006803	Middle Eastern	Other BRCA	ER+	2	3	0.730541	0	0	0	0	NO
control-218	chr13:g.32321344A>G	Control	BRCA2	0.006803	Middle Eastern			2	3	0.730541	0	0	0	0	NO
control-219	chr13:g.32321344A>G	Control	BRCA2	0.006803	Middle Eastern			2	3	0.730541	0	0	0	0	NO
case-239	chr13:g.32321344A>G	Case	BRCA2	0.006803	Middle Eastern	Other BRCA	ER+	2	3	0.730541	0	0	0	0	NO
control-220	chr13:g.32321344A>G	Control	BRCA2	0.006803	Middle Eastern			2	3	0.730541	0	0	0	0	NO
control-221	chr13:g.32321346A>G	Control	BRCA2	0.0002058	Non-Finnish European			1	5	0.278785	0	0	0	0	NO
case-240	chr13:g.32321346A>G	Case	BRCA2	0.0002058	Non-Finnish European	TNBC	ER-	1	5	0.278785	0	0	0	0	NO
control-222	chr13:g.32321346A>G	Control	BRCA2	0.0002058	Non-Finnish European			1	5	0.278785	0	0	0	0	NO
control-223	chr13:g.32321346A>G	Control	BRCA2	0.0002058	Non-Finnish European			1	5	0.278785	0	0	0	0	NO
control-107	chr13:g.32321346A>G	Control	BRCA2	0.0002058	Non-Finnish European			1	5	0.278785	0	0	0	0	NO
control-224	chr13:g.32321346A>G	Control	BRCA2	0.0002058	Non-Finnish European			1	5	0.278785	0	0	0	0	NO
case-241	chr13:g.32321379G>A	Case	BRCA2					2	0	5.1165	0	0	0	0	NO
case-242	chr13:g.32321379G>A	Case	BRCA2			Other BRCA	ER+	2	0	5.1165	0	0	0	0	NO
control-225	chr13:g.32321392T>C	Control	BRCA2					0	1	0.340917	0	0	0	0	NO
case-243	chr13:g.32321471T>G	Case	BRCA2			Other BRCA	ER+	1	0	3.06935	0	0	0	0	NO
case-244	chr13:g.32321501T>C	Case	BRCA2	4.41e-05	Non-Finnish European	Other BRCA	ER+	1	0	3.06935	0	0	0	0	NO
case-245	chr13:g.32321503G>A	Case	BRCA2			Other BRCA	ER+	1	0	3.06935	0	0	0	0	NO
case-234	chr13:g.32321521A>G	Case	BRCA2	0.003401	Middle Eastern			2	0	5.1165	0	0	0	0	NO
case-233	chr13:g.32321521A>G	Case	BRCA2	0.003401	Middle Eastern			2	0	5.1165	0	0	0	0	NO
case-246	chr13:g.32321539A>G	Case	BRCA2			Other BRCA	ER+	2	0	5.1165	0	0	0	0	NO
case-247	chr13:g.32321539A>G	Case	BRCA2					2	0	5.1165	0	0	0	0	NO
control-226	chr13:g.32321541A>G	Control	BRCA2	9.65e-05	African/African American			1	1	1.02293	0	0	0	0	NO
case-248	chr13:g.32321541A>G	Case	BRCA2	9.65e-05	African/African American			1	1	1.02293	0	0	0	0	NO
control-227	chr13:g.32321625A>T	Control	BRCA2	8.82e-05	Non-Finnish European			0	2	0.204514	0	0	0	0	NO
control-228	chr13:g.32321625A>T	Control	BRCA2	8.82e-05	Non-Finnish European			0	2	0.204514	0	0	0	0	NO
case-249	chr13:g.32321662C>A	Case	BRCA2	6.55e-05	Admixed American			1	0	3.06935	0	0	0	0	NO
control-229	chr13:g.32321663G>A	Control	BRCA2	4.83e-05	African/African American			0	1	0.340917	0	0	0	0	NO
case-250	chr13:g.32321681A>T	Case	BRCA2	0.000207	South Asian			1	0	3.06935	0	0	0	0	NO
control-230	chr13:g.32321711G>A	Control	BRCA2					0	1	0.340917	0	0	0	0	NO
case-251	chr13:g.32321733C>T	Case	BRCA2	6.55e-05	Admixed American	Other BRCA	ER+	1	0	3.06935	0	0	0	0	NO
case-252	chr13:g.32321753T>C	Case	BRCA2	0.0004776	None	Other BRCA	ER-	1	0	3.06935	0	0	0	0	NO
control-231	chr13:g.32321773A>C	Control	BRCA2					0	1	0.340917	0	0	0	0	NO
control-232	chr13:g.32321776T>G	Control	BRCA2					0	2	0.204514	0	0	0	0	NO
control-233	chr13:g.32321776T>G	Control	BRCA2					0	2	0.204514	0	0	0	0	NO
case-253	chr13:g.32321788T>G	Case	BRCA2	2.94e-05	Non-Finnish European			1	0	3.06935	0	0	0	0	NO
control-234	chr13:g.32321815T>G	Control	BRCA2					0	1	0.340917	0	0	0	0	NO
case-254	chr13:g.32321818C>T	Case	BRCA2	0.0002073	South Asian			1	0	3.06935	0	0	0	0	NO
case-255	chr13:g.32350779T>C	Case	BRCA2	0.0003857	East Asian			3	0	7.16439	0	0	0	0	NO
case-256	chr13:g.32350779T>C	Case	BRCA2	0.0003857	East Asian	TNBC	ER-	3	0	7.16439	0	0	0	0	NO
case-257	chr13:g.32350779T>C	Case	BRCA2	0.0003857	East Asian			3	0	7.16439	0	0	0	0	NO
case-258	chr13:g.32321877C>T	Case	BRCA2					2	0	5.1165	0	0	0	0	NO
case-259	chr13:g.32321877C>T	Case	BRCA2			Other BRCA	ER+	2	0	5.1165	0	0	0	0	NO
case-260	chr13:g.32321925G>C	Case	BRCA2			Other BRCA	ER+	1	0	3.06935	0	0	0	0	NO
control-235	chr13:g.32321957C>T	Control	BRCA2	5.89e-05	Non-Finnish European			1	1	1.02293	0	0	0	0	NO
case-261	chr13:g.32321957C>T	Case	BRCA2	5.89e-05	Non-Finnish European	Other BRCA	ER+	1	1	1.02293	0	0	0	0	NO
control-236	chr13:g.32321958G>A	Control	BRCA2	0.0004794	None			0	2	0.204514	0	0	0	0	NO
control-237	chr13:g.32321958G>A	Control	BRCA2	0.0004794	None			0	2	0.204514	0	0	0	0	NO
case-262	chr13:g.32322006AACTCCTTAGTTT>A	Case	BRCA2			Other BRCA	ER+	1	0	3.06935
case-263	chr13:g.32322014A>T	Case	BRCA2	1.47e-05	Non-Finnish European	Other BRCA	ER+	1	1	1.02293	0	0	0	0	NO
control-238	chr13:g.32322014A>T	Control	BRCA2	1.47e-05	Non-Finnish European			1	1	1.02293	0	0	0	0	NO
control-30	chr13:g.32322039T>C	Control	BRCA2	0.0001029	Non-Finnish European			0	1	0.340917	0	0	0	0	NO
control-239	chr13:g.32322075G>A	Control	BRCA2	0.0001923	East Asian			2	4	0.568099	0	0	0	0	NO
control-240	chr13:g.32322075G>A	Control	BRCA2	0.0001923	East Asian			2	4	0.568099	0	0	0	0	NO
case-264	chr13:g.32322075G>A	Case	BRCA2	0.0001923	East Asian			2	4	0.568099	0	0	0	0	NO
control-241	chr13:g.32322075G>A	Control	BRCA2	0.0001923	East Asian			2	4	0.568099	0	0	0	0	NO
control-242	chr13:g.32322075G>A	Control	BRCA2	0.0001923	East Asian			2	4	0.568099	0	0	0	0	NO
case-265	chr13:g.32322075G>A	Case	BRCA2	0.0001923	East Asian			2	4	0.568099	0	0	0	0	NO
control-243	chr13:g.32322077A>G	Control	BRCA2					0	1	0.340917	0	0	0	0	NO
case-266	chr13:g.32322135T>C	Case	BRCA2	5.88e-05	Non-Finnish European			2	0	5.1165	0	0	0	0	NO
case-267	chr13:g.32322135T>C	Case	BRCA2	5.88e-05	Non-Finnish European	Other BRCA	ER+	2	0	5.1165	0	0	0	0	NO
case-249	chr13:g.32322182T>A	Case	BRCA2	6.54e-05	Admixed American			1	0	3.06935	0	0	0	0	NO
case-268	chr13:g.32322203T>G	Case	BRCA2	1.47e-05	Non-Finnish European			1	0	3.06935	0	0	0	0	NO
control-244	chr13:g.32322223A>T	Control	BRCA2	0.001244	South Asian			0	1	0.340917	0	0	0	0	NO
control-245	chr13:g.32322240C>T	Control	BRCA2					0	1	0.340917	0	0	0	0	NO
case-41	chr13:g.32322280A>G	Case	BRCA2	0.000207	South Asian			1	0	3.06935	0	0	0	0	NO
case-269	chr13:g.32322289G>T	Case	BRCA2			Other BRCA	ER+	1	0	3.06935	0	0	0	0	NO
case-270	chr13:g.32322305G>C	Case	BRCA2	1.47e-05	Non-Finnish European	Other BRCA	ER+	1	0	3.06935	0	0	0	0	NO
control-246	chr13:g.32322362G>A	Control	BRCA2					0	1	0.340917	0	0	0	0	NO
control-247	chr13:g.32322516A>C	Control	BRCA2	1.47e-05	Non-Finnish European			0	1	0.340917	0	0	0	0	NO
case-271	chr13:g.32322575C>G	Case	BRCA2					1	0	3.06935	0	0	0	0	NO
case-272	chr13:g.32322575C>T	Case	BRCA2	0.0001617	Non-Finnish European			3	5	0.650734	0	0	0	0	NO
control-248	chr13:g.32322575C>T	Control	BRCA2	0.0001617	Non-Finnish European			3	5	0.650734	0	0	0	0	NO
case-273	chr13:g.32322575C>T	Case	BRCA2	0.0001617	Non-Finnish European			3	5	0.650734	0	0	0	0	NO
control-249	chr13:g.32322575C>T	Control	BRCA2	0.0001617	Non-Finnish European			3	5	0.650734	0	0	0	0	NO
control-250	chr13:g.32322575C>T	Control	BRCA2	0.0001617	Non-Finnish European			3	5	0.650734	0	0	0	0	NO
control-251	chr13:g.32322575C>T	Control	BRCA2	0.0001617	Non-Finnish European			3	5	0.650734	0	0	0	0	NO
control-252	chr13:g.32322575C>T	Control	BRCA2	0.0001617	Non-Finnish European			3	5	0.650734	0	0	0	0	NO
case-274	chr13:g.32322575C>T	Case	BRCA2	0.0001617	Non-Finnish European	Other BRCA	ER-	3	5	0.650734	0	0	0	0	NO
control-253	chr13:g.32322604TC>T	Control	BRCA2					1	1	1.02293
case-275	chr13:g.32322604TC>T	Case	BRCA2					1	1	1.02293
case-276	chr13:g.32322673A>G	Case	BRCA2	2.94e-05	Non-Finnish European	Other BRCA	ER+	1	0	3.06935	0	0	0	0	NO
case-277	chr13:g.32322690G>T	Case	BRCA2	9.62e-05	African/African American			3	0	7.16439	0	0	0	0	NO
case-278	chr13:g.32322690G>T	Case	BRCA2	9.62e-05	African/African American	Other BRCA	ER+	3	0	7.16439	0	0	0	0	NO
case-279	chr13:g.32322690G>T	Case	BRCA2	9.62e-05	African/African American	Other BRCA	ER+	3	0	7.16439	0	0	0	0	NO
control-254	chr13:g.32322713G>C	Control	BRCA2	0.0001928	East Asian			0	1	0.340917	0	0	0	0	NO
case-280	chr13:g.32322731T>A	Case	BRCA2	1.47e-05	Non-Finnish European			1	0	3.06935	0	0	0	0.01	NO
case-281	chr13:g.32322731T>G	Case	BRCA2	0.00269	South Asian	Other BRCA	ER+	1	0	3.06935	0	0	0	0.01	NO
case-282	chr13:g.32322765A>G	Case	BRCA2					1	0	3.06935	0	0	0	0	NO
case-283	chr13:g.32322784C>T	Case	BRCA2					1	0	3.06935	0.02	0	0.01	0	NO
control-255	chr13:g.32322886C>T	Control	BRCA2					0	1	0.340917	0	0	0	0	NO
case-284	chr13:g.32322909A>C	Case	BRCA2	0.001242	South Asian	TNBC	ER-	1	0	3.06935	0	0	0	0	NO
case-285	chr13:g.32322913T>C	Case	BRCA2					1	0	3.06935	0	0	0	0.01	NO
control-256	chr13:g.32322916A>C	Control	BRCA2	0.0004785	None			1	4	0.340798	0	0	0	0	NO
control-257	chr13:g.32322916A>C	Control	BRCA2	0.0004785	None			1	4	0.340798	0	0	0	0	NO
control-258	chr13:g.32322916A>C	Control	BRCA2	0.0004785	None			1	4	0.340798	0	0	0	0	NO
control-259	chr13:g.32322916A>C	Control	BRCA2	0.0004785	None			1	4	0.340798	0	0	0	0	NO
case-173	chr13:g.32322916A>C	Case	BRCA2	0.0004785	None			1	4	0.340798	0	0	0	0	NO
case-286	chr13:g.32322969A>G	Case	BRCA2	0.0001309	Admixed American	Other BRCA	ER+	1	0	3.06935	0	0	0	0	NO
case-287	chr13:g.32323191C>T	Case	BRCA2	0.0002236	South Asian			1	0	3.06935	0	0	0	0	NO
case-288	chr13:g.32323207C>T	Case	BRCA2	4.44e-05	Non-Finnish European			1	0	3.06935	0	0	0	0	NO
case-289	chr13:g.32323515A>G	Case	BRCA2	5.88e-05	Non-Finnish European	Other BRCA	ER+	1	0	3.06935	0	0	0	0	NO
control-260	chr13:g.32323516A>G	Control	BRCA2	0.0002617	Admixed American			1	2	0.613652	0	0	0	0	NO
control-261	chr13:g.32323516A>G	Control	BRCA2	0.0002617	Admixed American			1	2	0.613652	0	0	0	0	NO
case-290	chr13:g.32323516A>G	Case	BRCA2	0.0002617	Admixed American			1	2	0.613652	0	0	0	0	NO
control-262	chr13:g.32323553A>AGT	Control	BRCA2	5.88e-05	Non-Finnish European			0	2	0.204514
control-263	chr13:g.32323553A>AGT	Control	BRCA2	5.88e-05	Non-Finnish European			0	2	0.204514
case-291	chr13:g.32323607C>T	Case	BRCA2	0.0001965	Admixed American	Other BRCA	ER+	1	0	3.06935	0	0	0	0	NO
control-264	chr13:g.32323608A>T	Control	BRCA2					0	1	0.340917	0	0	0	0	NO
control-265	chr13:g.32323751C>A	Control	BRCA2					0	1	0.340917	0	0	0	0	NO
control-266	chr13:g.32323827A>G	Control	BRCA2					0	1	0.340917	0	0	0	0	NO
control-267	chr13:g.32323867C>T	Control	BRCA2					0	2	0.204514	0	0	0	0	NO
control-268	chr13:g.32323867C>T	Control	BRCA2					0	2	0.204514	0	0	0	0	NO
case-292	chr13:g.32323887A>C	Case	BRCA2			Other BRCA	ER+	1	0	3.06935	0	0	0	0	NO
control-269	chr13:g.32324013A>G	Control	BRCA2	2.94e-05	Non-Finnish European			0	1	0.340917	0	0	0	0	NO
control-270	chr13:g.32324037A>G	Control	BRCA2	6.55e-05	Admixed American			0	1	0.340917	0	0	0	0	NO
control-271	chr13:g.32324081G>A	Control	BRCA2					0	1	0.340917	0	0	0	0	NO
control-272	chr13:g.32324157G>A	Control	BRCA2					0	1	0.340917	0	0	0	0	NO
case-293	chr13:g.32324195A>C	Case	BRCA2			Other BRCA	ER+	1	0	3.06935	0	0	0	0	NO
control-273	chr13:g.32324203G>C	Control	BRCA2	0.0001685	African/African American			1	4	0.340798	0	0	0	0	NO
control-274	chr13:g.32324203G>C	Control	BRCA2	0.0001685	African/African American			1	4	0.340798	0	0	0	0	NO
control-275	chr13:g.32324203G>C	Control	BRCA2	0.0001685	African/African American			1	4	0.340798	0	0	0	0	NO
case-294	chr13:g.32324203G>C	Case	BRCA2	0.0001685	African/African American	Other BRCA	ER+	1	4	0.340798	0	0	0	0	NO
control-276	chr13:g.32324203G>C	Control	BRCA2	0.0001685	African/African American			1	4	0.340798	0	0	0	0	NO
case-295	chr13:g.32324212C>T	Case	BRCA2					1	0	3.06935	0	0	0	0	NO
case-296	chr13:g.32324317C>G	Case	BRCA2					1	0	3.06935	0	0	0	0	NO
control-277	chr13:g.32324369A>G	Control	BRCA2	5.88e-05	Non-Finnish European			1	2	0.613652	0	0	0	0	NO
control-278	chr13:g.32324369A>G	Control	BRCA2	5.88e-05	Non-Finnish European			1	2	0.613652	0	0	0	0	NO
case-297	chr13:g.32324369A>G	Case	BRCA2	5.88e-05	Non-Finnish European	Other BRCA	ER-	1	2	0.613652	0	0	0	0	NO
control-279	chr13:g.32324568G>A	Control	BRCA2					0	1	0.340917	0	0	0	0	NO
control-280	chr13:g.32324572T>G	Control	BRCA2	0.0001176	Non-Finnish European			1	1	1.02293	0	0	0	0	NO
case-248	chr13:g.32324572T>G	Case	BRCA2	0.0001176	Non-Finnish European			1	1	1.02293	0	0	0	0	NO
case-298	chr13:g.32324590A>G	Case	BRCA2					1	0	3.06935	0	0	0	0	NO
control-281	chr13:g.32324717C>G	Control	BRCA2	0.0001208	African/African American			1	2	0.613652	0	0	0	0	NO
case-299	chr13:g.32324717C>G	Case	BRCA2	0.0001208	African/African American	TNBC	ER-	1	2	0.613652	0	0	0	0	NO
control-282	chr13:g.32324717C>G	Control	BRCA2	0.0001208	African/African American			1	2	0.613652	0	0	0	0	NO
control-283	chr13:g.32324737C>T	Control	BRCA2	0.0004744	None			0	1	0.340917	0	0	0	0	NO
control-284	chr13:g.32324751C>T	Control	BRCA2	7.35e-05	Non-Finnish European			0	1	0.340917	0.01	0.01	0	0.01	NO
control-285	chr13:g.32324795T>C	Control	BRCA2	0.0002073	South Asian			0	1	0.340917	0	0	0.01	0	NO
case-300	chr13:g.32324818G>A	Case	BRCA2					1	0	3.06935	0	0	0.01	0	NO
case-196	chr13:g.32324831G>A	Case	BRCA2	5.88e-05	Non-Finnish European			1	0	3.06935	0	0.01	0.01	0.02	NO
case-301	chr13:g.32324904C>T	Case	BRCA2	0.0004794	None			1	2	0.613652	0	0	0	0	NO
control-286	chr13:g.32324904C>T	Control	BRCA2	0.0004794	None			1	2	0.613652	0	0	0	0	NO
control-287	chr13:g.32324904C>T	Control	BRCA2	0.0004794	None			1	2	0.613652	0	0	0	0	NO
case-302	chr13:g.32324905G>A	Case	BRCA2	0.0001925	East Asian			1	0	3.06935	0	0.01	0	0	NO
case-247	chr13:g.32324909C>T	Case	BRCA2					2	0	5.1165	0	0	0.01	0	NO
case-246	chr13:g.32324909C>T	Case	BRCA2			Other BRCA	ER+	2	0	5.1165	0	0	0.01	0	NO
case-303	chr13:g.32324938G>GA	Case	BRCA2	5.88e-05	Non-Finnish European			1	0	3.06935
control-288	chr13:g.32325038A>C	Control	BRCA2					0	1	0.340917	0	0	0	0	NO
case-304	chr13:g.32325312T>C	Case	BRCA2	2.94e-05	Non-Finnish European			1	0	3.06935	0	0	0	0	NO
case-305	chr13:g.32364658A>G	Case	BRCA2			Other BRCA	ER+	1	0	3.06935	0	0	0	0	NO
case-306	chr13:g.32325409G>A	Case	BRCA2					1	0	3.06935	0	0	0	0	NO
case-307	chr13:g.32325421A>AT	Case	BRCA2	0.000131	Admixed American	Other BRCA	ER+	1	0	3.06935
control-68	chr13:g.32325460A>C	Control	BRCA2	6.55e-05	Admixed American			0	1	0.340917	0	0	0.02	0	NO
control-289	chr13:g.32325527T>G	Control	BRCA2					0	1	0.340917	0	0	0.02	0	NO
case-308	chr13:g.32325571GTC>G	Case	BRCA2	1.49e-05	Non-Finnish European	Other BRCA	ER+	1	0	3.06935
case-175	chr13:g.32325754A>G	Case	BRCA2					1	0	3.06935	0	0.04	0	0.1	NO
case-62	chr13:g.32325835C>T	Case	BRCA2	0.006803	Middle Eastern	Other BRCA	ER+	3	1	2.38771	0	0.01	0	0.01	NO
control-51	chr13:g.32325835C>T	Control	BRCA2	0.006803	Middle Eastern			3	1	2.38771	0	0.01	0	0.01	NO
case-309	chr13:g.32325835C>T	Case	BRCA2	0.006803	Middle Eastern			3	1	2.38771	0	0.01	0	0.01	NO
case-310	chr13:g.32325835C>T	Case	BRCA2	0.006803	Middle Eastern	Other BRCA	ER-	3	1	2.38771	0	0.01	0	0.01	NO
control-290	chr13:g.32325836G>A	Control	BRCA2	7.25e-05	African/African American			0	1	0.340917	0	0.02	0	0.03	NO
control-291	chr13:g.32325849A>G	Control	BRCA2	4.41e-05	Non-Finnish European			0	2	0.204514	0.03	0	0.02	0	NO
control-292	chr13:g.32325849A>G	Control	BRCA2	4.41e-05	Non-Finnish European			0	2	0.204514	0.03	0	0.02	0	NO
case-311	chr13:g.32325901A>G	Case	BRCA2	1.47e-05	Non-Finnish European			2	0	5.1165	0	0.02	0.04	0.2	NO		Gnomad spliceAI result is 0.04
case-312	chr13:g.32325901A>G	Case	BRCA2	1.47e-05	Non-Finnish European	Other BRCA	ER+	2	0	5.1165	0	0.02	0.04	0.2	NO		Gnomad spliceAI result is 0.04
case-313	chr13:g.32325975T>C	Case	BRCA2					1	0	3.06935	0	0	0	0.01	NO
control-293	chr13:g.32326226C>CT	Control	BRCA2	0.0004151	South Asian			0	3	0.146056
control-294	chr13:g.32326226C>CT	Control	BRCA2	0.0004151	South Asian			0	3	0.146056
control-295	chr13:g.32326226C>CT	Control	BRCA2	0.0004151	South Asian			0	3	0.146056
case-314	chr13:g.32326228T>C	Case	BRCA2					1	0	3.06935	0	0	0	0	NO
control-296	chr13:g.32326294AC>A	Control	BRCA2	1.47e-05	Non-Finnish European			1	2	0.613652
control-297	chr13:g.32326294AC>A	Control	BRCA2	1.47e-05	Non-Finnish European			1	2	0.613652
case-315	chr13:g.32326294AC>A	Case	BRCA2	1.47e-05	Non-Finnish European			1	2	0.613652
control-298	chr13:g.32326336T>C	Control	BRCA2	0.0005889	Admixed American			2	7	0.340679	0	0	0	0.01	NO
control-299	chr13:g.32326336T>C	Control	BRCA2	0.0005889	Admixed American			2	7	0.340679	0	0	0	0.01	NO
control-300	chr13:g.32326336T>C	Control	BRCA2	0.0005889	Admixed American			2	7	0.340679	0	0	0	0.01	NO
control-301	chr13:g.32326336T>C	Control	BRCA2	0.0005889	Admixed American			2	7	0.340679	0	0	0	0.01	NO
case-316	chr13:g.32326336T>C	Case	BRCA2	0.0005889	Admixed American			2	7	0.340679	0	0	0	0.01	NO
case-317	chr13:g.32326336T>C	Case	BRCA2	0.0005889	Admixed American	Other BRCA	ER+	2	7	0.340679	0	0	0	0.01	NO
control-302	chr13:g.32326336T>C	Control	BRCA2	0.0005889	Admixed American			2	7	0.340679	0	0	0	0.01	NO
control-303	chr13:g.32326336T>C	Control	BRCA2	0.0005889	Admixed American			2	7	0.340679	0	0	0	0.01	NO
control-304	chr13:g.32326336T>C	Control	BRCA2	0.0005889	Admixed American			2	7	0.340679	0	0	0	0.01	NO
case-318	chr13:g.32326339C>T	Case	BRCA2	0.0001309	Admixed American	TNBC	ER-	2	0	5.1165	0	0	0	0	NO
case-319	chr13:g.32326339C>T	Case	BRCA2	0.0001309	Admixed American			2	0	5.1165	0	0	0	0	NO
case-320	chr13:g.32326340G>A	Case	BRCA2	0.000478	None			2	1	1.7052	0	0	0	0	NO
case-321	chr13:g.32326340G>A	Case	BRCA2	0.000478	None			2	1	1.7052	0	0	0	0	NO
control-305	chr13:g.32326340G>A	Control	BRCA2	0.000478	None			2	1	1.7052	0	0	0	0	NO
case-322	chr13:g.32326353C>G	Case	BRCA2			Other BRCA	ER+	1	0	3.06935	0	0	0	0	NO
case-323	chr13:g.32326375C>T	Case	BRCA2	0.0005891	Admixed American	Other BRCA	ER+	1	0	3.06935	0.01	0	0.01	0	NO
case-324	chr13:g.32326384T>C	Case	BRCA2	0.007034	South Asian			3	0	7.16439	0	0	0	0.01	NO
case-325	chr13:g.32326384T>C	Case	BRCA2	0.007034	South Asian	Other BRCA	ER+	3	0	7.16439	0	0	0	0.01	NO
case-326	chr13:g.32326384T>C	Case	BRCA2	0.007034	South Asian			3	0	7.16439	0	0	0	0.01	NO
control-306	chr13:g.32326469TAA>T	Control	BRCA2					0	2	0.204514
control-307	chr13:g.32326469TAA>T	Control	BRCA2					0	2	0.204514
case-327	chr13:g.32326639A>T	Case	BRCA2					1	0	3.06935	0.05	0	0.06	0	NO
case-328	chr13:g.32326645G>T	Case	BRCA2					1	0	3.06935	0.06	0	0.07	0	NO
case-329	chr13:g.32326692G>A	Case	BRCA2	1.47e-05	Non-Finnish European			1	0	3.06935	0.01	0	0.02	0	NO
case-330	chr13:g.32326774T>C	Case	BRCA2			Other BRCA	ER+	1	0	3.06935	0	0	0	0	NO
case-302	chr13:g.32326793A>G	Case	BRCA2	7.35e-05	Non-Finnish European			1	1	1.02293	0.01	0	0.01	0	NO
control-308	chr13:g.32326793A>G	Control	BRCA2	7.35e-05	Non-Finnish European			1	1	1.02293	0.01	0	0.01	0	NO
case-331	chr13:g.32326824A>G	Case	BRCA2					1	0	3.06935	0	0	0	0	NO
control-309	chr13:g.32326879C>T	Control	BRCA2					0	1	0.340917	0	0	0	0	NO
case-332	chr13:g.32326896G>A	Case	BRCA2					1	0	3.06935	0	0	0	0	NO
case-333	chr13:g.32326918A>G	Case	BRCA2	0.000147	Non-Finnish European			2	2	1.02294	0	0	0	0.01	NO
control-310	chr13:g.32326918A>G	Control	BRCA2	0.000147	Non-Finnish European			2	2	1.02294	0	0	0	0.01	NO
control-311	chr13:g.32326918A>G	Control	BRCA2	0.000147	Non-Finnish European			2	2	1.02294	0	0	0	0.01	NO
case-334	chr13:g.32326918A>G	Case	BRCA2	0.000147	Non-Finnish European	Other BRCA	ER+	2	2	1.02294	0	0	0	0.01	NO
case-335	chr13:g.32326924T>G	Case	BRCA2	0.0001029	Non-Finnish European	Other BRCA	ER+	2	1	1.7052	0	0	0	0	NO
control-312	chr13:g.32326924T>G	Control	BRCA2	0.0001029	Non-Finnish European			2	1	1.7052	0	0	0	0	NO
case-336	chr13:g.32326924T>G	Case	BRCA2	0.0001029	Non-Finnish European			2	1	1.7052	0	0	0	0	NO
case-337	chr13:g.32326932A>G	Case	BRCA2	2.94e-05	Non-Finnish European			1	0	3.06935	0	0	0	0	NO
control-313	chr13:g.32326987A>G	Control	BRCA2	6.55e-05	Admixed American			0	1	0.340917	0	0	0	0	NO
case-135	chr13:g.32327031G>C	Case	BRCA2			Other BRCA	ER+	1	0	3.06935	0	0	0	0	NO
control-250	chr13:g.32327119C>A	Control	BRCA2					0	1	0.340917	0.01	0.01	0	0	NO
case-338	chr13:g.32327119C>T	Case	BRCA2	0.0001176	Non-Finnish European			2	2	1.02294	0.01	0.01	0	0	NO
control-314	chr13:g.32327119C>T	Control	BRCA2	0.0001176	Non-Finnish European			2	2	1.02294	0.01	0.01	0	0	NO
control-315	chr13:g.32327119C>T	Control	BRCA2	0.0001176	Non-Finnish European			2	2	1.02294	0.01	0.01	0	0	NO
case-339	chr13:g.32327119C>T	Case	BRCA2	0.0001176	Non-Finnish European			2	2	1.02294	0.01	0.01	0	0	NO
control-250	chr13:g.32327121C>A	Control	BRCA2					0	1	0.340917	0.03	0.01	0.01	0	NO
control-316	chr13:g.32327202C>T	Control	BRCA2	4.41e-05	Non-Finnish European			1	3	0.438246	0	0.01	0	0	NO
control-317	chr13:g.32327202C>T	Control	BRCA2	4.41e-05	Non-Finnish European			1	3	0.438246	0	0.01	0	0	NO
case-340	chr13:g.32327202C>T	Case	BRCA2	4.41e-05	Non-Finnish European			1	3	0.438246	0	0.01	0	0	NO
control-318	chr13:g.32327202C>T	Control	BRCA2	4.41e-05	Non-Finnish European			1	3	0.438246	0	0.01	0	0	NO
case-341	chr13:g.32327224G>C	Case	BRCA2	0.0002882	Ashkenazi Jewish	Other BRCA	ER+	1	0	3.06935	0	0	0.01	0	NO
control-319	chr13:g.32327291T>TA	Control	BRCA2	2.95e-05	Non-Finnish European			1	1	1.02293
case-342	chr13:g.32327291T>TA	Case	BRCA2	2.95e-05	Non-Finnish European			1	1	1.02293
case-343	chr13:g.32327378C>T	Case	BRCA2	4.41e-05	Non-Finnish European			1	1	1.02293	0	0	0	0	NO
control-320	chr13:g.32327378C>T	Control	BRCA2	4.41e-05	Non-Finnish European			1	1	1.02293	0	0	0	0	NO
case-344	chr13:g.32327400T>C	Case	BRCA2			Other BRCA	ER-	1	0	3.06935	0	0	0	0	NO
control-321	chr13:g.32327429A>G	Control	BRCA2	0.0008302	South Asian			0	1	0.340917	0	0	0	0	NO
control-285	chr13:g.32327472C>T	Control	BRCA2	0.001889	South Asian			0	1	0.340917	0	0	0	0	NO
control-322	chr13:g.32327540G>A	Control	BRCA2	2.94e-05	Non-Finnish European			0	1	0.340917	0	0	0	0	NO
control-323	chr13:g.32327602G>A	Control	BRCA2	7.37e-05	Non-Finnish European			0	1	0.340917	0	0.01	0	0	NO
case-345	chr13:g.32327683A>C	Case	BRCA2	5.88e-05	Non-Finnish European	Other BRCA	ER+	1	0	3.06935	0	0	0	0	NO
case-346	chr13:g.32327769T>TC	Case	BRCA2			TNBC	ER-	1	0	3.06935
case-347	chr13:g.32327804T>C	Case	BRCA2	2.95e-05	Non-Finnish European			2	0	5.1165	0.01	0.03	0.01	0	NO
case-348	chr13:g.32327804T>C	Case	BRCA2	2.95e-05	Non-Finnish European			2	0	5.1165	0.01	0.03	0.01	0	NO
case-349	chr13:g.32327808G>T	Case	BRCA2					1	0	3.06935	0.33	0	0.23	0	YES	Gain 100bp pseudoexon	included in Supplementary Table 4
case-350	chr13:g.32327891C>T	Case	BRCA2	8.83e-05	Non-Finnish European			1	0	3.06935	0	0.03	0	0.05	NO
control-324	chr13:g.32327893T>C	Control	BRCA2	0.000577	Ashkenazi Jewish			1	1	1.02293	0	0.02	0	0.02	NO
case-351	chr13:g.32327893T>C	Case	BRCA2	0.000577	Ashkenazi Jewish	Other BRCA	ER+	1	1	1.02293	0	0.02	0	0.02	NO
case-352	chr13:g.32327970G>T	Case	BRCA2			Other BRCA	ER+	1	0	3.06935	0.01	0	0.01	0	NO
case-5	chr13:g.32327985A>G	Case	BRCA2	5.88e-05	Non-Finnish European			2	0	5.1165	0.01	0.01	0.01	0	NO
case-353	chr13:g.32327985A>G	Case	BRCA2	5.88e-05	Non-Finnish European	Other BRCA	ER+	2	0	5.1165	0.01	0.01	0.01	0	NO
control-325	chr13:g.32327996A>G	Control	BRCA2	0.0002649	Non-Finnish European			0	2	0.204514	0	0	0	0	NO
control-326	chr13:g.32327996A>G	Control	BRCA2	0.0002649	Non-Finnish European			0	2	0.204514	0	0	0	0	NO
control-327	chr13:g.32328025C>G	Control	BRCA2					0	1	0.340917	0	0	0	0	NO
case-354	chr13:g.32328030A>T	Case	BRCA2			Other BRCA	ER+	1	0	3.06935	0	0	0	0	NO
case-355	chr13:g.32328032A>G	Case	BRCA2			TNBC	ER-	1	0	3.06935	0	0	0	0	NO
control-328	chr13:g.32328049C>CT	Control	BRCA2	2.42e-05	African/African American			0	2	0.204514
control-329	chr13:g.32328049C>CT	Control	BRCA2	2.42e-05	African/African American			0	2	0.204514
case-356	chr13:g.32328063T>C	Case	BRCA2	0.005476	Ashkenazi Jewish	Other BRCA	ER+	6	2	2.66156	0	0	0	0	NO
case-357	chr13:g.32328063T>C	Case	BRCA2	0.005476	Ashkenazi Jewish	TNBC	ER-	6	2	2.66156	0	0	0	0	NO
case-358	chr13:g.32328063T>C	Case	BRCA2	0.005476	Ashkenazi Jewish	Other BRCA	ER+	6	2	2.66156	0	0	0	0	NO
control-330	chr13:g.32328063T>C	Control	BRCA2	0.005476	Ashkenazi Jewish			6	2	2.66156	0	0	0	0	NO
case-359	chr13:g.32328063T>C	Case	BRCA2	0.005476	Ashkenazi Jewish			6	2	2.66156	0	0	0	0	NO
case-360	chr13:g.32328063T>C	Case	BRCA2	0.005476	Ashkenazi Jewish	TNBC	ER-	6	2	2.66156	0	0	0	0	NO
control-331	chr13:g.32328063T>C	Control	BRCA2	0.005476	Ashkenazi Jewish			6	2	2.66156	0	0	0	0	NO
case-361	chr13:g.32328063T>C	Case	BRCA2	0.005476	Ashkenazi Jewish	TNBC	ER-	6	2	2.66156	0	0	0	0	NO
case-362	chr13:g.32328185T>A	Case	BRCA2			Other BRCA	ER+	1	0	3.06935	0	0	0	0	NO
control-332	chr13:g.32328199A>G	Control	BRCA2	2.42e-05	African/African American			0	1	0.340917	0	0	0	0	NO
control-333	chr13:g.32328211T>TA	Control	BRCA2	0.0001938	East Asian			0	1	0.340917
case-363	chr13:g.32328226T>G	Case	BRCA2					1	0	3.06935	0	0	0	0	NO
control-334	chr13:g.32328245G>A	Control	BRCA2	0.0002302	South Asian			0	1	0.340917	0	0	0	0	NO
case-364	chr13:g.32328245G>GTT	Case	BRCA2	0.0001169	Finnish			3	4	0.795482
control-335	chr13:g.32328245G>GTT	Control	BRCA2	0.0001169	Finnish			3	4	0.795482
case-365	chr13:g.32328245G>GTT	Case	BRCA2	0.0001169	Finnish			3	4	0.795482
control-336	chr13:g.32328245G>GTT	Control	BRCA2	0.0001169	Finnish			3	4	0.795482
control-337	chr13:g.32328245G>GTT	Control	BRCA2	0.0001169	Finnish			3	4	0.795482
case-366	chr13:g.32328245G>GTT	Case	BRCA2	0.0001169	Finnish	Other BRCA	ER+	3	4	0.795482
control-338	chr13:g.32328245G>GTT	Control	BRCA2	0.0001169	Finnish			3	4	0.795482
case-367	chr13:g.32328245G>T	Case	BRCA2	0.0002289	South Asian			2	0	5.1165	0	0	0	0	NO
case-368	chr13:g.32328245G>T	Case	BRCA2	0.0002289	South Asian			2	0	5.1165	0	0	0	0	NO
case-369	chr13:g.32328249T>G	Case	BRCA2			Other BRCA	ER-	1	0	3.06935	0	0	0	0	NO
case-370	chr13:g.32328366C>T	Case	BRCA2	0.0006234	South Asian			2	0	5.1165	0	0	0	0	NO
case-371	chr13:g.32328366C>T	Case	BRCA2	0.0006234	South Asian	Other BRCA	ER+	2	0	5.1165	0	0	0	0	NO
control-339	chr13:g.32328398C>T	Control	BRCA2	0.000193	East Asian			0	1	0.340917	0	0	0	0	NO
control-340	chr13:g.32328449C>A	Control	BRCA2	2.94e-05	Non-Finnish European			0	1	0.340917	0	0	0	0	NO
control-341	chr13:g.32328451A>G	Control	BRCA2	8.82e-05	Non-Finnish European			0	1	0.340917	0	0	0	0	NO
case-372	chr13:g.32328455T>G	Case	BRCA2	2.42e-05	African/African American			1	0	3.06935	0	0	0	0	NO
case-373	chr13:g.32328484C>T	Case	BRCA2	0.0004739	None			5	0	11.2624	0	0	0	0	NO
case-374	chr13:g.32328484C>T	Case	BRCA2	0.0004739	None			5	0	11.2624	0	0	0	0	NO
case-375	chr13:g.32328484C>T	Case	BRCA2	0.0004739	None			5	0	11.2624	0	0	0	0	NO
case-376	chr13:g.32328484C>T	Case	BRCA2	0.0004739	None			5	0	11.2624	0	0	0	0	NO
case-377	chr13:g.32328484C>T	Case	BRCA2	0.0004739	None			5	0	11.2624	0	0	0	0	NO
control-342	chr13:g.32328499C>CA	Control	BRCA2	0.0001764	Non-Finnish European			3	6	0.550524
control-343	chr13:g.32328499C>CA	Control	BRCA2	0.0001764	Non-Finnish European			3	6	0.550524
control-344	chr13:g.32328499C>CA	Control	BRCA2	0.0001764	Non-Finnish European			3	6	0.550524
control-345	chr13:g.32328499C>CA	Control	BRCA2	0.0001764	Non-Finnish European			3	6	0.550524
case-378	chr13:g.32328499C>CA	Case	BRCA2	0.0001764	Non-Finnish European	Other BRCA	ER+	3	6	0.550524
control-346	chr13:g.32328499C>CA	Control	BRCA2	0.0001764	Non-Finnish European			3	6	0.550524
control-347	chr13:g.32328499C>CA	Control	BRCA2	0.0001764	Non-Finnish European			3	6	0.550524
case-379	chr13:g.32328499C>CA	Case	BRCA2	0.0001764	Non-Finnish European			3	6	0.550524
case-380	chr13:g.32328499C>CA	Case	BRCA2	0.0001764	Non-Finnish European	TNBC	ER-	3	6	0.550524
control-348	chr13:g.32328502T>G	Control	BRCA2	0.001096	Amish			0	3	0.146056	0	0	0	0	NO
control-349	chr13:g.32328502T>G	Control	BRCA2	0.001096	Amish			0	3	0.146056	0	0	0	0	NO
control-286	chr13:g.32328502T>G	Control	BRCA2	0.001096	Amish			0	3	0.146056	0	0	0	0	NO
case-381	chr13:g.32328514A>G	Case	BRCA2			Other BRCA	ER+	1	0	3.06935	0	0.01	0	0	NO
control-350	chr13:g.32328535T>C	Control	BRCA2	4.82e-05	African/African American			1	1	1.02293	0	0	0	0	NO
case-382	chr13:g.32328535T>C	Case	BRCA2	4.82e-05	African/African American			1	1	1.02293	0	0	0	0	NO
case-383	chr13:g.32328536T>C	Case	BRCA2			Other BRCA	ER+	1	0	3.06935	0	0	0.04	0	NO
case-384	chr13:g.32328553A>G	Case	BRCA2	8.82e-05	Non-Finnish European	Other BRCA	ER+	2	0	5.1165	0.01	0	0.02	0	NO
case-385	chr13:g.32328553A>G	Case	BRCA2	8.82e-05	Non-Finnish European			2	0	5.1165	0.01	0	0.02	0	NO
control-351	chr13:g.32328571T>C	Control	BRCA2	0.0001927	East Asian			0	1	0.340917	0	0	0.02	0	NO
case-386	chr13:g.32328596A>G	Case	BRCA2	0.001244	South Asian			1	0	3.06935	0	0	0	0	NO
control-352	chr13:g.32328667A>G	Control	BRCA2					0	1	0.340917	0	0	0	0	NO
control-353	chr13:g.32328700A>G	Control	BRCA2	0.0002645	Non-Finnish European			1	2	0.613652	0	0	0.01	0	NO
case-387	chr13:g.32328700A>G	Case	BRCA2	0.0002645	Non-Finnish European	Other BRCA	ER-	1	2	0.613652	0	0	0.01	0	NO
control-354	chr13:g.32328700A>G	Control	BRCA2	0.0002645	Non-Finnish European			1	2	0.613652	0	0	0.01	0	NO
control-355	chr13:g.32328706G>A	Control	BRCA2	9.46e-05	Finnish			1	3	0.438246	0	0	0	0	NO
control-356	chr13:g.32328706G>A	Control	BRCA2	9.46e-05	Finnish			1	3	0.438246	0	0	0	0	NO
control-357	chr13:g.32328706G>A	Control	BRCA2	9.46e-05	Finnish			1	3	0.438246	0	0	0	0	NO
case-388	chr13:g.32328706G>A	Case	BRCA2	9.46e-05	Finnish			1	3	0.438246	0	0	0	0	NO
control-358	chr13:g.32328774G>A	Control	BRCA2	2.94e-05	Non-Finnish European			0	1	0.340917	0	0	0	0	NO
case-326	chr13:g.32328777G>A	Case	BRCA2					1	0	3.06935	0	0	0	0	NO
control-359	chr13:g.32328797G>T	Control	BRCA2	1.47e-05	Non-Finnish European			1	1	1.02293	0	0	0	0	NO
case-389	chr13:g.32328797G>T	Case	BRCA2	1.47e-05	Non-Finnish European			1	1	1.02293	0	0	0	0	NO
control-360	chr13:g.32328811AAAGT>A	Control	BRCA2	7.35e-05	Non-Finnish European			0	2	0.204514
control-361	chr13:g.32328811AAAGT>A	Control	BRCA2	7.35e-05	Non-Finnish European			0	2	0.204514
case-390	chr13:g.32328816T>G	Case	BRCA2	0.001729	Ashkenazi Jewish	Other BRCA	ER+	2	0	5.1165	0	0	0	0	NO
case-391	chr13:g.32328816T>G	Case	BRCA2	0.001729	Ashkenazi Jewish	Other BRCA	ER+	2	0	5.1165	0	0	0	0	NO
control-362	chr13:g.32328866C>T	Control	BRCA2					0	1	0.340917	0	0	0	0	NO
control-363	chr13:g.32328887T>C	Control	BRCA2					0	1	0.340917	0	0	0	0	NO
control-364	chr13:g.32328913A>C	Control	BRCA2					0	1	0.340917	0	0	0	0	NO
case-392	chr13:g.32328953C>T	Case	BRCA2	1.47e-05	Non-Finnish European			1	0	3.06935	0	0	0	0	NO
case-286	chr13:g.32328977G>C	Case	BRCA2	0.0001912	Non-Finnish European	Other BRCA	ER+	2	2	1.02294	0	0	0	0	NO
control-365	chr13:g.32328977G>C	Control	BRCA2	0.0001912	Non-Finnish European			2	2	1.02294	0	0	0	0	NO
control-366	chr13:g.32328977G>C	Control	BRCA2	0.0001912	Non-Finnish European			2	2	1.02294	0	0	0	0	NO
case-393	chr13:g.32328977G>C	Case	BRCA2	0.0001912	Non-Finnish European	Other BRCA	ER+	2	2	1.02294	0	0	0	0	NO
control-367	chr13:g.32329021A>G	Control	BRCA2	1.47e-05	Non-Finnish European			0	1	0.340917	0	0	0	0	NO
control-368	chr13:g.32329037G>A	Control	BRCA2	2.94e-05	Non-Finnish European			0	1	0.340917	0	0	0	0	NO
control-369	chr13:g.32329086ATGCC>A	Control	BRCA2					0	1	0.340917
control-370	chr13:g.32329093T>C	Control	BRCA2					0	1	0.340917	0	0	0	0	NO
control-369	chr13:g.32329094A>T	Control	BRCA2					0	1	0.340917	0	0.01	0.05	0	NO
case-394	chr13:g.32329132A>G	Case	BRCA2	0.002504	East Asian			1	0	3.06935	0.01	0	0	0.01	NO
case-395	chr13:g.32329145A>G	Case	BRCA2			TNBC	ER-	1	0	3.06935	0	0	0.01	0	NO
control-371	chr13:g.32329154C>T	Control	BRCA2					0	1	0.340917	0	0	0	0.01	NO
control-372	chr13:g.32329182C>T	Control	BRCA2					0	1	0.340917	0	0	0	0.02	NO
case-396	chr13:g.32329201A>G	Case	BRCA2					1	0	3.06935	0.01	0.01	0.05	0	NO
case-397	chr13:g.32329363G>A	Case	BRCA2	1.47e-05	Non-Finnish European	Other BRCA	ER+	1	0	3.06935	0	0	0	0	NO
case-398	chr13:g.32329418A>G	Case	BRCA2	2.41e-05	African/African American	Other BRCA	ER+	2	2	1.02294	0.04	0	0	0	NO
control-373	chr13:g.32329418A>G	Control	BRCA2	2.41e-05	African/African American			2	2	1.02294	0.04	0	0	0	NO
case-399	chr13:g.32329418A>G	Case	BRCA2	2.41e-05	African/African American			2	2	1.02294	0.04	0	0	0	NO
control-374	chr13:g.32329418A>G	Control	BRCA2	2.41e-05	African/African American			2	2	1.02294	0.04	0	0	0	NO
control-375	chr13:g.32329519T>C	Control	BRCA2	1.47e-05	Non-Finnish European			0	1	0.340917	0	0	0	0	NO
control-375	chr13:g.32329520G>T	Control	BRCA2	1.47e-05	Non-Finnish European			0	1	0.340917	0	0	0	0	NO
control-376	chr13:g.32329595T>C	Control	BRCA2	0.0004776	None			5	4	1.25049	0	0	0	0	NO
case-400	chr13:g.32329595T>C	Case	BRCA2	0.0004776	None	Other BRCA	ER+	5	4	1.25049	0	0	0	0	NO
case-401	chr13:g.32329595T>C	Case	BRCA2	0.0004776	None			5	4	1.25049	0	0	0	0	NO
case-402	chr13:g.32329595T>C	Case	BRCA2	0.0004776	None			5	4	1.25049	0	0	0	0	NO
control-377	chr13:g.32329595T>C	Control	BRCA2	0.0004776	None			5	4	1.25049	0	0	0	0	NO
case-58	chr13:g.32329595T>C	Case	BRCA2	0.0004776	None			5	4	1.25049	0	0	0	0	NO
control-378	chr13:g.32329595T>C	Control	BRCA2	0.0004776	None			5	4	1.25049	0	0	0	0	NO
control-379	chr13:g.32329595T>C	Control	BRCA2	0.0004776	None			5	4	1.25049	0	0	0	0	NO
case-403	chr13:g.32329595T>C	Case	BRCA2	0.0004776	None	Other BRCA	ER+	5	4	1.25049	0	0	0	0	NO
case-404	chr13:g.32329597T>G	Case	BRCA2	0.0002072	South Asian			1	0	3.06935	0	0	0	0	NO
case-405	chr13:g.32329603C>G	Case	BRCA2	0.0001177	Non-Finnish European			1	1	1.02293	0	0	0	0	NO
control-380	chr13:g.32329603C>G	Control	BRCA2	0.0001177	Non-Finnish European			1	1	1.02293	0	0	0	0	NO
control-43	chr13:g.32329619T>C	Control	BRCA2					0	1	0.340917	0	0	0	0	NO
control-381	chr13:g.32329638G>T	Control	BRCA2	1.47e-05	Non-Finnish European			0	1	0.340917	0	0	0	0	NO
case-406	chr13:g.32329679G>A	Case	BRCA2					2	0	5.1165	0	0	0	0	NO
case-407	chr13:g.32329679G>A	Case	BRCA2					2	0	5.1165	0	0	0	0	NO
control-382	chr13:g.32329697A>G	Control	BRCA2	1.47e-05	Non-Finnish European			0	2	0.204514	0.01	0	0	0	NO
control-383	chr13:g.32329697A>G	Control	BRCA2	1.47e-05	Non-Finnish European			0	2	0.204514	0.01	0	0	0	NO
control-384	chr13:g.32329702G>A	Control	BRCA2	0.000193	African/African American			0	1	0.340917	0	0	0	0	NO
control-385	chr13:g.32329725A>G	Control	BRCA2					0	1	0.340917	0	0.01	0	0	NO
case-408	chr13:g.32329726C>T	Case	BRCA2	0.0005798	East Asian	Other BRCA	ER+	1	0	3.06935	0	0	0	0	NO
control-386	chr13:g.32329929A>G	Control	BRCA2	2.41e-05	African/African American			0	1	0.340917	0	0	0	0	NO
case-409	chr13:g.32329936G>A	Case	BRCA2	0.001451	South Asian			2	0	5.1165	0	0	0	0	NO
case-410	chr13:g.32329936G>A	Case	BRCA2	0.001451	South Asian			2	0	5.1165	0	0	0	0	NO
case-171	chr13:g.32329973A>G	Case	BRCA2	1.47e-05	Non-Finnish European	Other BRCA	ER+	1	0	3.06935	0	0	0	0	NO
case-411	chr13:g.32329996A>G	Case	BRCA2	0.0006219	South Asian			2	1	1.7052	0	0	0	0	NO
control-387	chr13:g.32329996A>G	Control	BRCA2	0.0006219	South Asian			2	1	1.7052	0	0	0	0	NO
case-412	chr13:g.32329996A>G	Case	BRCA2	0.0006219	South Asian	Other BRCA	ER+	2	1	1.7052	0	0	0	0	NO
control-388	chr13:g.32330002C>T	Control	BRCA2	0.0001764	Non-Finnish European			1	5	0.278785	0	0	0	0	NO
control-389	chr13:g.32330002C>T	Control	BRCA2	0.0001764	Non-Finnish European			1	5	0.278785	0	0	0	0	NO
control-390	chr13:g.32330002C>T	Control	BRCA2	0.0001764	Non-Finnish European			1	5	0.278785	0	0	0	0	NO
case-413	chr13:g.32330002C>T	Case	BRCA2	0.0001764	Non-Finnish European	Other BRCA	ER+	1	5	0.278785	0	0	0	0	NO
control-391	chr13:g.32330002C>T	Control	BRCA2	0.0001764	Non-Finnish European			1	5	0.278785	0	0	0	0	NO
control-392	chr13:g.32330002C>T	Control	BRCA2	0.0001764	Non-Finnish European			1	5	0.278785	0	0	0	0	NO
control-393	chr13:g.32330017C>G	Control	BRCA2	1.47e-05	Non-Finnish European			0	1	0.340917	0	0	0	0	NO
case-162	chr13:g.32330053G>T	Case	BRCA2					1	0	3.06935	0	0.01	0	0	NO
control-394	chr13:g.32330063A>G	Control	BRCA2	2.41e-05	African/African American			2	1	1.7052	0	0	0	0	NO
case-414	chr13:g.32330063A>G	Case	BRCA2	2.41e-05	African/African American			2	1	1.7052	0	0	0	0	NO
case-415	chr13:g.32330063A>G	Case	BRCA2	2.41e-05	African/African American			2	1	1.7052	0	0	0	0	NO
control-395	chr13:g.32330095C>G	Control	BRCA2					0	1	0.340917	0	0	0	0	NO
case-89	chr13:g.32330132A>G	Case	BRCA2	0.003518	South Asian			1	0	3.06935	0	0	0	0	NO
case-416	chr13:g.32330132A>T	Case	BRCA2	0.0005783	East Asian			1	0	3.06935	0	0	0	0	NO
control-396	chr13:g.32330150C>T	Control	BRCA2	0.0001925	East Asian			0	1	0.340917	0	0	0	0	NO
case-417	chr13:g.32330151G>A	Case	BRCA2	4.83e-05	African/African American	Other BRCA	ER+	1	0	3.06935	0	0	0	0	NO
control-397	chr13:g.32330173C>A	Control	BRCA2					0	1	0.340917	0	0	0	0	NO
case-418	chr13:g.32330173C>T	Case	BRCA2	0.000207	South Asian	Other BRCA	ER+	1	0	3.06935	0	0	0	0	NO
control-398	chr13:g.32330174G>A	Control	BRCA2	0.0006214	South Asian			2	1	1.7052	0	0	0	0	NO
case-419	chr13:g.32330174G>A	Case	BRCA2	0.0006214	South Asian	Other BRCA	ER-	2	1	1.7052	0	0	0	0	NO
case-135	chr13:g.32330174G>A	Case	BRCA2	0.0006214	South Asian	Other BRCA	ER+	2	1	1.7052	0	0	0	0	NO
control-399	chr13:g.32330201C>A	Control	BRCA2	4.83e-05	African/African American			0	1	0.340917	0	0	0	0	NO
case-420	chr13:g.32330210G>A	Case	BRCA2	1.47e-05	Non-Finnish European	Other BRCA	ER-	1	0	3.06935	0	0	0	0	NO
control-400	chr13:g.32330304CAT>C	Control	BRCA2	0.0003086	Non-Finnish European			11	8	1.38476
control-401	chr13:g.32330304CAT>C	Control	BRCA2	0.0003086	Non-Finnish European			11	8	1.38476
case-421	chr13:g.32330304CAT>C	Case	BRCA2	0.0003086	Non-Finnish European	TNBC	ER-	11	8	1.38476
case-422	chr13:g.32330304CAT>C	Case	BRCA2	0.0003086	Non-Finnish European			11	8	1.38476
case-423	chr13:g.32330304CAT>C	Case	BRCA2	0.0003086	Non-Finnish European	Other BRCA	ER+	11	8	1.38476
case-424	chr13:g.32330304CAT>C	Case	BRCA2	0.0003086	Non-Finnish European	TNBC	ER-	11	8	1.38476
case-425	chr13:g.32330304CAT>C	Case	BRCA2	0.0003086	Non-Finnish European	Other BRCA	ER-	11	8	1.38476
case-426	chr13:g.32330304CAT>C	Case	BRCA2	0.0003086	Non-Finnish European	Other BRCA	ER+	11	8	1.38476
control-402	chr13:g.32330304CAT>C	Control	BRCA2	0.0003086	Non-Finnish European			11	8	1.38476
control-403	chr13:g.32330304CAT>C	Control	BRCA2	0.0003086	Non-Finnish European			11	8	1.38476
control-404	chr13:g.32330304CAT>C	Control	BRCA2	0.0003086	Non-Finnish European			11	8	1.38476
case-427	chr13:g.32330304CAT>C	Case	BRCA2	0.0003086	Non-Finnish European	Other BRCA	ER-	11	8	1.38476
control-405	chr13:g.32330304CAT>C	Control	BRCA2	0.0003086	Non-Finnish European			11	8	1.38476
case-428	chr13:g.32330304CAT>C	Case	BRCA2	0.0003086	Non-Finnish European			11	8	1.38476
case-429	chr13:g.32330304CAT>C	Case	BRCA2	0.0003086	Non-Finnish European			11	8	1.38476
control-406	chr13:g.32330304CAT>C	Control	BRCA2	0.0003086	Non-Finnish European			11	8	1.38476
control-407	chr13:g.32330304CAT>C	Control	BRCA2	0.0003086	Non-Finnish European			11	8	1.38476
case-430	chr13:g.32330304CAT>C	Case	BRCA2	0.0003086	Non-Finnish European	TNBC	ER-	11	8	1.38476
case-431	chr13:g.32330304CAT>C	Case	BRCA2	0.0003086	Non-Finnish European	TNBC	ER-	11	8	1.38476
case-432	chr13:g.32330304C>T	Case	BRCA2			Other BRCA	ER+	1	0	3.06935	0	0	0	0	NO
case-433	chr13:g.32330305A>G	Case	BRCA2			Other BRCA	ER+	1	0	3.06935	0	0	0.01	0	NO
control-408	chr13:g.32330307A>T	Control	BRCA2	0.0001471	Non-Finnish European			0	1	0.340917	0	0	0	0	NO
control-386	chr13:g.32330326T>A	Control	BRCA2					0	1	0.340917	0	0	0	0	NO
control-409	chr13:g.32330368A>G	Control	BRCA2	1.47e-05	Non-Finnish European			1	1	1.02293	0	0	0	0	NO
case-434	chr13:g.32330368A>G	Case	BRCA2	1.47e-05	Non-Finnish European	DCIS	ER+	1	1	1.02293	0	0	0	0	NO
case-435	chr13:g.32330425T>C	Case	BRCA2			DCIS	ER+	1	0	3.06935	0	0	0.01	0	NO
control-410	chr13:g.32330534A>G	Control	BRCA2	0.0001447	African/African American			0	1	0.340917	0	0	0	0	NO
case-135	chr13:g.32330586A>G	Case	BRCA2			Other BRCA	ER+	1	0	3.06935	0	0	0	0	NO
control-411	chr13:g.32330615G>A	Control	BRCA2	0.0003865	East Asian			0	1	0.340917	0	0	0	0.01	NO
case-436	chr13:g.32330622C>T	Case	BRCA2	0.0004776	None			3	0	7.16439	0	0	0.01	0	NO
case-102	chr13:g.32330622C>T	Case	BRCA2	0.0004776	None			3	0	7.16439	0	0	0.01	0	NO
case-437	chr13:g.32330622C>T	Case	BRCA2	0.0004776	None			3	0	7.16439	0	0	0.01	0	NO
control-412	chr13:g.32330624T>C	Control	BRCA2					0	1	0.340917	0	0	0	0	NO
control-413	chr13:g.32330699C>T	Control	BRCA2					0	1	0.340917	0	0	0	0	NO
control-414	chr13:g.32330725C>T	Control	BRCA2					1	1	1.02293	0	0	0	0	NO
case-31	chr13:g.32330725C>T	Case	BRCA2					1	1	1.02293	0	0	0	0	NO
control-415	chr13:g.32330732C>T	Control	BRCA2	4.41e-05	Non-Finnish European			0	1	0.340917	0	0	0	0	NO
control-416	chr13:g.32330756T>A	Control	BRCA2					0	1	0.340917	0	0	0	0	NO
case-438	chr13:g.32330759T>TAA	Case	BRCA2			Other BRCA	ER+	1	0	3.06935
case-439	chr13:g.32330796T>C	Case	BRCA2					1	0	3.06935	0	0	0	0	NO
control-355	chr13:g.32330835G>A	Control	BRCA2	0.0004789	None			1	2	0.613652	0	0	0	0	NO
control-356	chr13:g.32330835G>A	Control	BRCA2	0.0004789	None			1	2	0.613652	0	0	0	0	NO
case-388	chr13:g.32330835G>A	Case	BRCA2	0.0004789	None			1	2	0.613652	0	0	0	0	NO
control-417	chr13:g.32330850A>G	Control	BRCA2					0	1	0.340917	0	0	0	0	NO
control-418	chr13:g.32330852G>C	Control	BRCA2					1	1	1.02293	0.01	0	0	0.01	NO
case-440	chr13:g.32330852G>C	Case	BRCA2					1	1	1.02293	0.01	0	0	0.01	NO
case-207	chr13:g.32330887A>G	Case	BRCA2	0.000338	Non-Finnish European			4	4	1.02295	0.01	0	0	0	NO
control-419	chr13:g.32330887A>G	Control	BRCA2	0.000338	Non-Finnish European			4	4	1.02295	0.01	0	0	0	NO
case-441	chr13:g.32330887A>G	Case	BRCA2	0.000338	Non-Finnish European	Other BRCA	ER+	4	4	1.02295	0.01	0	0	0	NO
case-442	chr13:g.32330887A>G	Case	BRCA2	0.000338	Non-Finnish European			4	4	1.02295	0.01	0	0	0	NO
case-443	chr13:g.32330887A>G	Case	BRCA2	0.000338	Non-Finnish European			4	4	1.02295	0.01	0	0	0	NO
control-420	chr13:g.32330887A>G	Control	BRCA2	0.000338	Non-Finnish European			4	4	1.02295	0.01	0	0	0	NO
control-421	chr13:g.32330887A>G	Control	BRCA2	0.000338	Non-Finnish European			4	4	1.02295	0.01	0	0	0	NO
control-422	chr13:g.32330887A>G	Control	BRCA2	0.000338	Non-Finnish European			4	4	1.02295	0.01	0	0	0	NO
control-423	chr13:g.32330904CTA>C	Control	BRCA2	2.94e-05	Non-Finnish European			0	1	0.340917
case-444	chr13:g.32331059G>C	Case	BRCA2					1	0	3.06935	0	0	0	0	NO
case-445	chr13:g.32331064TTTG>T	Case	BRCA2	0.0001765	Non-Finnish European			1	0	3.06935
control-424	chr13:g.32331109C>G	Control	BRCA2	4.42e-05	Non-Finnish European			0	1	0.340917	0	0	0	0	NO
control-425	chr13:g.32331171T>G	Control	BRCA2					0	1	0.340917	0	0	0	0	NO
control-426	chr13:g.32331250C>A	Control	BRCA2					0	2	0.204514	0	0	0	0	NO
control-427	chr13:g.32331250C>A	Control	BRCA2					0	2	0.204514	0	0	0	0	NO
control-428	chr13:g.32331267G>A	Control	BRCA2					0	1	0.340917	0	0	0	0	NO
case-446	chr13:g.32331348T>C	Case	BRCA2	1.47e-05	Non-Finnish European	Other BRCA	ER+	1	0	3.06935	0	0	0	0	NO
control-328	chr13:g.32331408G>A	Control	BRCA2	4.83e-05	African/African American			0	2	0.204514	0	0	0	0	NO
control-329	chr13:g.32331408G>A	Control	BRCA2	4.83e-05	African/African American			0	2	0.204514	0	0	0	0	NO
case-447	chr13:g.32331453C>T	Case	BRCA2	1.47e-05	Non-Finnish European	TNBC	ER-	1	0	3.06935	0	0	0	0	NO
case-448	chr13:g.32331477C>T	Case	BRCA2	0.0001925	East Asian	Other BRCA	ER+	1	1	1.02293	0	0	0	0.01	NO
control-429	chr13:g.32331477C>T	Control	BRCA2	0.0001925	East Asian			1	1	1.02293	0	0	0	0.01	NO
control-430	chr13:g.32331491C>T	Control	BRCA2	0.0002353	Non-Finnish European			0	2	0.204514	0	0	0	0.01	NO
control-431	chr13:g.32331491C>T	Control	BRCA2	0.0002353	Non-Finnish European			0	2	0.204514	0	0	0	0.01	NO
case-449	chr13:g.32331524C>G	Case	BRCA2	0.0003528	Non-Finnish European	TNBC	ER-	2	0	5.1165	0	0	0	0	NO
case-450	chr13:g.32331524C>G	Case	BRCA2	0.0003528	Non-Finnish European			2	0	5.1165	0	0	0	0	NO
control-359	chr13:g.32331556G>A	Control	BRCA2	0.0001176	Non-Finnish European			0	1	0.340917	0	0	0	0.01	NO
case-451	chr13:g.32331561T>C	Case	BRCA2	0.002879	Admixed American			6	7	0.886405	0	0	0	0	NO
control-432	chr13:g.32331561T>C	Control	BRCA2	0.002879	Admixed American			6	7	0.886405	0	0	0	0	NO
control-433	chr13:g.32331561T>C	Control	BRCA2	0.002879	Admixed American			6	7	0.886405	0	0	0	0	NO
control-434	chr13:g.32331561T>C	Control	BRCA2	0.002879	Admixed American			6	7	0.886405	0	0	0	0	NO
case-452	chr13:g.32331561T>C	Case	BRCA2	0.002879	Admixed American			6	7	0.886405	0	0	0	0	NO
case-407	chr13:g.32331561T>C	Case	BRCA2	0.002879	Admixed American			6	7	0.886405	0	0	0	0	NO
control-435	chr13:g.32331561T>C	Control	BRCA2	0.002879	Admixed American			6	7	0.886405	0	0	0	0	NO
control-436	chr13:g.32331561T>C	Control	BRCA2	0.002879	Admixed American			6	7	0.886405	0	0	0	0	NO
case-453	chr13:g.32331561T>C	Case	BRCA2	0.002879	Admixed American			6	7	0.886405	0	0	0	0	NO
case-72	chr13:g.32331561T>C	Case	BRCA2	0.002879	Admixed American			6	7	0.886405	0	0	0	0	NO
control-437	chr13:g.32331561T>C	Control	BRCA2	0.002879	Admixed American			6	7	0.886405	0	0	0	0	NO
case-406	chr13:g.32331561T>C	Case	BRCA2	0.002879	Admixed American			6	7	0.886405	0	0	0	0	NO
control-438	chr13:g.32331561T>C	Control	BRCA2	0.002879	Admixed American			6	7	0.886405	0	0	0	0	NO
control-439	chr13:g.32331594G>A	Control	BRCA2	1.47e-05	Non-Finnish European			0	1	0.340917	0	0	0	0.01	NO
case-454	chr13:g.32331600AG>A	Case	BRCA2	1.47e-05	Non-Finnish European	TNBC	ER-	1	0	3.06935
case-455	chr13:g.32331628T>C	Case	BRCA2	0.0002072	South Asian	TNBC	ER-	1	0	3.06935	0	0	0	0	NO
case-456	chr13:g.32331630T>C	Case	BRCA2	0.0002794	Non-Finnish European			1	0	3.06935	0	0	0	0	NO
case-457	chr13:g.32331693A>G	Case	BRCA2	0.0001617	Non-Finnish European			1	0	3.06935	0	0	0	0	NO
case-63	chr13:g.32331719T>C	Case	BRCA2			Other BRCA	ER+	1	0	3.06935	0	0	0	0	NO
case-458	chr13:g.32331777A>G	Case	BRCA2					1	0	3.06935	0	0	0	0	NO
case-459	chr13:g.32331867G>T	Case	BRCA2	0.0001308	Admixed American			2	2	1.02294	0	0	0	0	NO
control-440	chr13:g.32331867G>T	Control	BRCA2	0.0001308	Admixed American			2	2	1.02294	0	0	0	0	NO
control-441	chr13:g.32331867G>T	Control	BRCA2	0.0001308	Admixed American			2	2	1.02294	0	0	0	0	NO
case-460	chr13:g.32331867G>T	Case	BRCA2	0.0001308	Admixed American			2	2	1.02294	0	0	0	0	NO
control-442	chr13:g.32332075A>G	Control	BRCA2	0.001035	South Asian			1	1	1.02293	0	0	0	0	NO
case-461	chr13:g.32332075A>G	Case	BRCA2	0.001035	South Asian	Other BRCA	ER+	1	1	1.02293	0	0	0	0	NO
control-443	chr13:g.32332112C>T	Control	BRCA2	2.42e-05	African/African American			0	1	0.340917	0	0	0	0	NO
case-462	chr13:g.32332234A>G	Case	BRCA2			TNBC	ER-	1	0	3.06935	0	0	0	0	NO
case-463	chr13:g.32332261T>C	Case	BRCA2	4.41e-05	Non-Finnish European	Other BRCA	ER+	1	1	1.02293	0	0	0	0	NO
control-444	chr13:g.32332261T>C	Control	BRCA2	4.41e-05	Non-Finnish European			1	1	1.02293	0	0	0	0	NO
case-464	chr13:g.32333409T>A	Case	BRCA2					2	0	5.1165	0	0	0	0	NO
case-465	chr13:g.32333409T>A	Case	BRCA2					2	0	5.1165	0	0	0	0	NO
case-466	chr13:g.32333409T>G	Case	BRCA2	9.43e-05	Finnish			1	0	3.06935	0	0	0.05	0	NO
case-467	chr13:g.32333439C>T	Case	BRCA2	0.0006255	South Asian	TNBC	ER-	1	0	3.06935	0	0	0	0	NO
case-468	chr13:g.32333472A>G	Case	BRCA2	2.94e-05	Non-Finnish European	TNBC	ER-	1	0	3.06935	0	0	0	0	NO
control-445	chr13:g.32333510A>G	Control	BRCA2					0	1	0.340917	0	0	0	0	NO
case-469	chr13:g.32333540G>C	Case	BRCA2			Other BRCA	ER-	1	0	3.06935	0	0	0	0	NO
case-470	chr13:g.32333602ACT>A	Case	BRCA2	2.94e-05	Non-Finnish European			2	0	5.1165
case-471	chr13:g.32333602ACT>A	Case	BRCA2	2.94e-05	Non-Finnish European			2	0	5.1165
case-472	chr13:g.32333626G>A	Case	BRCA2	5.88e-05	Non-Finnish European			2	0	5.1165	0	0	0	0	NO
case-473	chr13:g.32333626G>A	Case	BRCA2	5.88e-05	Non-Finnish European			2	0	5.1165	0	0	0	0	NO
case-474	chr13:g.32333633G>A	Case	BRCA2			Other BRCA	ER+	1	0	3.06935	0	0	0	0	NO
case-475	chr13:g.32333674G>A	Case	BRCA2	0.003401	Middle Eastern			2	0	5.1165	0	0	0	0	NO
case-476	chr13:g.32333674G>A	Case	BRCA2	0.003401	Middle Eastern	TNBC	ER-	2	0	5.1165	0	0	0	0	NO
case-477	chr13:g.32333763C>T	Case	BRCA2					1	0	3.06935	0	0	0	0	NO
control-446	chr13:g.32333837G>T	Control	BRCA2					0	1	0.340917	0	0	0	0	NO
control-447	chr13:g.32333932C>T	Control	BRCA2	0.0006468	Non-Finnish European			3	4	0.795482	0	0	0.01	0	NO
control-448	chr13:g.32333932C>T	Control	BRCA2	0.0006468	Non-Finnish European			3	4	0.795482	0	0	0.01	0	NO
control-449	chr13:g.32333932C>T	Control	BRCA2	0.0006468	Non-Finnish European			3	4	0.795482	0	0	0.01	0	NO
control-450	chr13:g.32333932C>T	Control	BRCA2	0.0006468	Non-Finnish European			3	4	0.795482	0	0	0.01	0	NO
case-478	chr13:g.32333932C>T	Case	BRCA2	0.0006468	Non-Finnish European	Other BRCA	ER+	3	4	0.795482	0	0	0.01	0	NO
case-479	chr13:g.32333932C>T	Case	BRCA2	0.0006468	Non-Finnish European	Other BRCA	ER+	3	4	0.795482	0	0	0.01	0	NO
case-480	chr13:g.32333932C>T	Case	BRCA2	0.0006468	Non-Finnish European	TNBC	ER-	3	4	0.795482	0	0	0.01	0	NO
control-451	chr13:g.32333952T>C	Control	BRCA2	7.35e-05	Non-Finnish European			0	1	0.340917	0	0	0.01	0	NO
control-26	chr13:g.32334056T>C	Control	BRCA2					0	1	0.340917	0	0	0	0	NO
control-452	chr13:g.32334102A>G	Control	BRCA2	8.82e-05	Non-Finnish European			0	1	0.340917	0	0	0	0	NO
control-453	chr13:g.32334137G>A	Control	BRCA2	0.0001446	African/African American			2	2	1.02294	0	0	0	0	NO
control-454	chr13:g.32334137G>A	Control	BRCA2	0.0001446	African/African American			2	2	1.02294	0	0	0	0	NO
case-481	chr13:g.32334137G>A	Case	BRCA2	0.0001446	African/African American	TNBC	ER-	2	2	1.02294	0	0	0	0	NO
case-482	chr13:g.32334137G>A	Case	BRCA2	0.0001446	African/African American	TNBC	ER-	2	2	1.02294	0	0	0	0	NO
case-483	chr13:g.32334191G>C	Case	BRCA2	2.94e-05	Non-Finnish European			2	0	5.1165	0	0	0	0	NO
case-484	chr13:g.32334191G>C	Case	BRCA2	2.94e-05	Non-Finnish European	Other BRCA	ER-	2	0	5.1165	0	0	0	0	NO
case-485	chr13:g.32334197C>T	Case	BRCA2					1	0	3.06935	0	0	0	0	NO
control-455	chr13:g.32334206A>G	Control	BRCA2	1.47e-05	Non-Finnish European			0	1	0.340917	0.01	0	0	0	NO
control-456	chr13:g.32334239A>G	Control	BRCA2	6.55e-05	Admixed American			1	1	1.02293	0.01	0	0	0	NO
case-486	chr13:g.32334239A>G	Case	BRCA2	6.55e-05	Admixed American			1	1	1.02293	0.01	0	0	0	NO
case-487	chr13:g.32334273A>T	Case	BRCA2	0.000294	Non-Finnish European			3	2	1.43237	0	0	0	0	NO
case-488	chr13:g.32334273A>T	Case	BRCA2	0.000294	Non-Finnish European	Other BRCA	ER+	3	2	1.43237	0	0	0	0	NO
control-209	chr13:g.32334273A>T	Control	BRCA2	0.000294	Non-Finnish European			3	2	1.43237	0	0	0	0	NO
case-489	chr13:g.32334273A>T	Case	BRCA2	0.000294	Non-Finnish European	Other BRCA	ER-	3	2	1.43237	0	0	0	0	NO
control-457	chr13:g.32334273A>T	Control	BRCA2	0.000294	Non-Finnish European			3	2	1.43237	0	0	0	0	NO
control-458	chr13:g.32334279G>A	Control	BRCA2					0	1	0.340917	0	0	0	0	NO
control-459	chr13:g.32334290C>G	Control	BRCA2					0	1	0.340917	0	0	0	0	NO
control-460	chr13:g.32334292T>C	Control	BRCA2					0	1	0.340917	0	0	0	0	NO
control-461	chr13:g.32334317A>T	Control	BRCA2					0	1	0.340917	0	0	0	0	NO
case-490	chr13:g.32334330A>G	Case	BRCA2			Other BRCA	ER+	1	0	3.06935	0	0	0	0	NO
case-491	chr13:g.32334336CAT>C	Case	BRCA2	0.0002075	South Asian	TNBC	ER-	1	0	3.06935
case-492	chr13:g.32334367T>G	Case	BRCA2					1	0	3.06935	0	0	0	0	NO
case-493	chr13:g.32334380A>G	Case	BRCA2					1	0	3.06935	0	0	0	0	NO
case-494	chr13:g.32334453A>G	Case	BRCA2	0.0004794	None	TNBC	ER-	1	0	3.06935	0	0	0	0	NO
case-495	chr13:g.32334461T>C	Case	BRCA2					1	0	3.06935	0	0	0	0	NO
case-496	chr13:g.32334479C>T	Case	BRCA2	2.94e-05	Non-Finnish European	Other BRCA	ER+	1	0	3.06935	0	0	0	0	NO
case-497	chr13:g.32334491C>T	Case	BRCA2	0.004368	South Asian			4	2	1.84196	0	0	0	0	NO
control-462	chr13:g.32334491C>T	Control	BRCA2	0.004368	South Asian			4	2	1.84196	0	0	0	0	NO
case-242	chr13:g.32334491C>T	Case	BRCA2	0.004368	South Asian	Other BRCA	ER+	4	2	1.84196	0	0	0	0	NO
case-498	chr13:g.32334491C>T	Case	BRCA2	0.004368	South Asian	Other BRCA	ER+	4	2	1.84196	0	0	0	0	NO
case-499	chr13:g.32334491C>T	Case	BRCA2	0.004368	South Asian	TNBC	ER-	4	2	1.84196	0	0	0	0	NO
control-463	chr13:g.32334491C>T	Control	BRCA2	0.004368	South Asian			4	2	1.84196	0	0	0	0	NO
case-500	chr13:g.32334511A>G	Case	BRCA2					1	0	3.06935	0	0	0	0	NO
control-464	chr13:g.32334529C>T	Control	BRCA2					0	1	0.340917	0	0	0	0	NO
control-465	chr13:g.32334530C>T	Control	BRCA2	0.003401	Middle Eastern			1	2	0.613652	0	0	0	0	NO
case-501	chr13:g.32334530C>T	Case	BRCA2	0.003401	Middle Eastern			1	2	0.613652	0	0	0	0	NO
control-466	chr13:g.32334530C>T	Control	BRCA2	0.003401	Middle Eastern			1	2	0.613652	0	0	0	0	NO
control-467	chr13:g.32334533G>A	Control	BRCA2					0	1	0.340917	0	0	0	0	NO
case-404	chr13:g.32334536T>C	Case	BRCA2					1	0	3.06935	0	0	0	0	NO
control-468	chr13:g.32334560G>C	Control	BRCA2	0.0001913	Non-Finnish European			0	2	0.204514	0	0	0	0	NO
control-469	chr13:g.32334560G>C	Control	BRCA2	0.0001913	Non-Finnish European			0	2	0.204514	0	0	0	0	NO
case-135	chr13:g.32334567A>G	Case	BRCA2			Other BRCA	ER+	1	0	3.06935	0	0	0	0	NO
case-502	chr13:g.32334619A>G	Case	BRCA2	1.47e-05	Non-Finnish European	TNBC	ER-	2	0	5.1165	0	0	0	0	NO
case-503	chr13:g.32334619A>G	Case	BRCA2	1.47e-05	Non-Finnish European			2	0	5.1165	0	0	0	0	NO
case-504	chr13:g.32334630T>TACC	Case	BRCA2			Other BRCA	ER+	1	0	3.06935
case-505	chr13:g.32334663G>A	Case	BRCA2					1	0	3.06935	0	0	0	0	NO
case-506	chr13:g.32334841ACT>A	Case	BRCA2	1.47e-05	Non-Finnish European	Other BRCA	ER+	1	0	3.06935
case-463	chr13:g.32334848C>A	Case	BRCA2	0.001247	South Asian	Other BRCA	ER+	1	0	3.06935	0	0	0	0	NO
case-507	chr13:g.32334866A>C	Case	BRCA2	7.35e-05	Non-Finnish European	Other BRCA	ER+	5	4	1.25049	0	0	0	0	NO
case-508	chr13:g.32334866A>C	Case	BRCA2	7.35e-05	Non-Finnish European			5	4	1.25049	0	0	0	0	NO
case-509	chr13:g.32334866A>C	Case	BRCA2	7.35e-05	Non-Finnish European			5	4	1.25049	0	0	0	0	NO
control-470	chr13:g.32334866A>C	Control	BRCA2	7.35e-05	Non-Finnish European			5	4	1.25049	0	0	0	0	NO
control-471	chr13:g.32334866A>C	Control	BRCA2	7.35e-05	Non-Finnish European			5	4	1.25049	0	0	0	0	NO
control-472	chr13:g.32334866A>C	Control	BRCA2	7.35e-05	Non-Finnish European			5	4	1.25049	0	0	0	0	NO
case-510	chr13:g.32334866A>C	Case	BRCA2	7.35e-05	Non-Finnish European	Other BRCA	ER+	5	4	1.25049	0	0	0	0	NO
case-511	chr13:g.32334866A>C	Case	BRCA2	7.35e-05	Non-Finnish European	TNBC	ER-	5	4	1.25049	0	0	0	0	NO
control-473	chr13:g.32334866A>C	Control	BRCA2	7.35e-05	Non-Finnish European			5	4	1.25049	0	0	0	0	NO
case-512	chr13:g.32334917T>C	Case	BRCA2			Other BRCA	ER+	1	0	3.06935	0	0	0	0	NO
case-513	chr13:g.32335003A>G	Case	BRCA2					1	0	3.06935	0	0	0	0	NO
control-474	chr13:g.32335013G>A	Control	BRCA2	0.0002793	Non-Finnish European			0	2	0.204514	0	0	0	0	NO
control-475	chr13:g.32335013G>A	Control	BRCA2	0.0002793	Non-Finnish European			0	2	0.204514	0	0	0	0	NO
control-476	chr13:g.32335017G>T	Control	BRCA2	6.56e-05	Admixed American			0	1	0.340917	0	0	0	0	NO
control-477	chr13:g.32335020A>G	Control	BRCA2					0	1	0.340917	0	0	0	0	NO
control-478	chr13:g.32335024T>C	Control	BRCA2	1.47e-05	Non-Finnish European			0	1	0.340917	0	0	0	0	NO
control-479	chr13:g.32335163G>A	Control	BRCA2	9.66e-05	African/African American			0	1	0.340917	0	0	0	0	NO
control-480	chr13:g.32335181GAAA>G	Control	BRCA2					0	1	0.340917
control-481	chr13:g.32335181G>GA	Control	BRCA2	0.0006587	Admixed American			0	2	0.204514
control-482	chr13:g.32335181G>GA	Control	BRCA2	0.0006587	Admixed American			0	2	0.204514
control-483	chr13:g.32335198A>G	Control	BRCA2	1.47e-05	Non-Finnish European			0	1	0.340917	0	0	0	0	NO
case-514	chr13:g.32335203G>T	Case	BRCA2					1	0	3.06935	0	0	0	0	NO
control-484	chr13:g.32335206G>A	Control	BRCA2	9.43e-05	Finnish			0	1	0.340917	0	0	0	0	NO
case-515	chr13:g.32335207T>G	Case	BRCA2	1.47e-05	Non-Finnish European	DCIS	ER+	1	0	3.06935	0	0	0	0	NO
control-485	chr13:g.32335237C>G	Control	BRCA2	2.95e-05	Non-Finnish European			1	1	1.02293	0	0	0	0	NO
case-516	chr13:g.32335237C>G	Case	BRCA2	2.95e-05	Non-Finnish European			1	1	1.02293	0	0	0	0	NO
control-486	chr13:g.32335237C>T	Control	BRCA2	6.64e-05	Admixed American			0	1	0.340917	0	0	0	0	NO
case-517	chr13:g.32335301C>T	Case	BRCA2	7.45e-05	African/African American	Other BRCA	ER+	1	0	3.06935	0	0	0	0	NO
case-518	chr13:g.32335344CAAAAAAAAAA>C	Case	BRCA2					1	0	3.06935
case-519	chr13:g.32335353A>G	Case	BRCA2					1	0	3.06935	0	0.01	0.02	0	NO
case-520	chr13:g.32335467C>T	Case	BRCA2	0.0005148	Non-Finnish European	Other BRCA	ER+	8	3	2.48654	0	0	0	0	NO
control-487	chr13:g.32335467C>T	Control	BRCA2	0.0005148	Non-Finnish European			8	3	2.48654	0	0	0	0	NO
case-521	chr13:g.32335467C>T	Case	BRCA2	0.0005148	Non-Finnish European			8	3	2.48654	0	0	0	0	NO
control-488	chr13:g.32335467C>T	Control	BRCA2	0.0005148	Non-Finnish European			8	3	2.48654	0	0	0	0	NO
case-522	chr13:g.32335467C>T	Case	BRCA2	0.0005148	Non-Finnish European			8	3	2.48654	0	0	0	0	NO
case-523	chr13:g.32335467C>T	Case	BRCA2	0.0005148	Non-Finnish European	TNBC	ER-	8	3	2.48654	0	0	0	0	NO
case-524	chr13:g.32335467C>T	Case	BRCA2	0.0005148	Non-Finnish European			8	3	2.48654	0	0	0	0	NO
case-525	chr13:g.32335467C>T	Case	BRCA2	0.0005148	Non-Finnish European			8	3	2.48654	0	0	0	0	NO
case-526	chr13:g.32335467C>T	Case	BRCA2	0.0005148	Non-Finnish European			8	3	2.48654	0	0	0	0	NO
control-489	chr13:g.32335467C>T	Control	BRCA2	0.0005148	Non-Finnish European			8	3	2.48654	0	0	0	0	NO
case-527	chr13:g.32335467C>T	Case	BRCA2	0.0005148	Non-Finnish European			8	3	2.48654	0	0	0	0	NO
case-528	chr13:g.32335468G>A	Case	BRCA2	0.000193	East Asian	TNBC	ER-	2	0	5.1165	0	0	0	0	NO
case-529	chr13:g.32335468G>A	Case	BRCA2	0.000193	East Asian	TNBC	ER-	2	0	5.1165	0	0	0	0	NO
control-490	chr13:g.32335542A>G	Control	BRCA2	0.0006175	Non-Finnish European			0	4	0.113579	0	0	0	0	NO
control-491	chr13:g.32335542A>G	Control	BRCA2	0.0006175	Non-Finnish European			0	4	0.113579	0	0	0	0	NO
control-492	chr13:g.32335542A>G	Control	BRCA2	0.0006175	Non-Finnish European			0	4	0.113579	0	0	0	0	NO
control-493	chr13:g.32335542A>G	Control	BRCA2	0.0006175	Non-Finnish European			0	4	0.113579	0	0	0	0	NO
control-494	chr13:g.32335575A>T	Control	BRCA2	8.82e-05	Non-Finnish European			0	1	0.340917	0	0	0	0	NO
case-530	chr13:g.32335721G>A	Case	BRCA2					1	0	3.06935	0.01	0	0	0	NO
control-495	chr13:g.32335737A>T	Control	BRCA2	5.88e-05	Non-Finnish European			2	2	1.02294	0	0	0	0	NO
control-496	chr13:g.32335737A>T	Control	BRCA2	5.88e-05	Non-Finnish European			2	2	1.02294	0	0	0	0	NO
case-531	chr13:g.32335737A>T	Case	BRCA2	5.88e-05	Non-Finnish European	TNBC	ER-	2	2	1.02294	0	0	0	0	NO
case-532	chr13:g.32335737A>T	Case	BRCA2	5.88e-05	Non-Finnish European	Other BRCA	ER+	2	2	1.02294	0	0	0	0	NO
case-533	chr13:g.32335772A>T	Case	BRCA2			TNBC	ER-	1	0	3.06935	0.01	0	0	0	NO
control-497	chr13:g.32335781A>G	Control	BRCA2	4.41e-05	Non-Finnish European			0	1	0.340917	0	0	0	0	NO
case-534	chr13:g.32335818C>G	Case	BRCA2	2.94e-05	Non-Finnish European	Other BRCA	ER+	1	0	3.06935	0.01	0	0	0	NO
case-416	chr13:g.32335883T>A	Case	BRCA2	0.0004813	African/African American			2	0	5.1165	0	0.03	0	0	NO
case-535	chr13:g.32335883T>A	Case	BRCA2	0.0004813	African/African American			2	0	5.1165	0	0.03	0	0	NO
case-536	chr13:g.32335887T>A	Case	BRCA2	1.47e-05	Non-Finnish European	Other BRCA	ER+	1	0	3.06935	0	0.06	0	0	NO
control-498	chr13:g.32335904G>C	Control	BRCA2					0	1	0.340917	0	0.04	0	0	NO
case-537	chr13:g.32335957C>T	Case	BRCA2	4.41e-05	Non-Finnish European	TNBC	ER-	1	0	3.06935	0.04	0	0	0	NO
control-499	chr13:g.32336019C>T	Control	BRCA2	2.42e-05	African/African American			2	1	1.7052	0	0	0	0	NO
case-538	chr13:g.32336019C>T	Case	BRCA2	2.42e-05	African/African American			2	1	1.7052	0	0	0	0	NO
case-539	chr13:g.32336019C>T	Case	BRCA2	2.42e-05	African/African American	Other BRCA	ER+	2	1	1.7052	0	0	0	0	NO
control-500	chr13:g.32336099C>T	Control	BRCA2	1.47e-05	Non-Finnish European			0	1	0.340917	0	0.01	0	0	NO
control-501	chr13:g.32336215A>G	Control	BRCA2	2.94e-05	Non-Finnish European			0	1	0.340917	0	0	0	0	NO
control-502	chr13:g.32336218G>A	Control	BRCA2	2.41e-05	African/African American			0	1	0.340917	0	0	0	0	NO
case-540	chr13:g.32336220G>C	Case	BRCA2	0.003401	Middle Eastern			1	0	3.06935	0	0	0	0	NO
control-503	chr13:g.32336242T>C	Control	BRCA2					0	1	0.340917	0.01	0	0	0	NO
case-541	chr13:g.32341219C>G	Case	BRCA2					2	0	5.1165	0	0	0	0.01	NO
case-542	chr13:g.32341219C>G	Case	BRCA2					2	0	5.1165	0	0	0	0.01	NO
control-504	chr13:g.32341838A>G	Control	BRCA2					0	1	0.340917	0	0	0	0	NO
control-505	chr13:g.32341840C>T	Control	BRCA2					0	1	0.340917	0	0	0	0	NO
control-506	chr13:g.32341974A>G	Control	BRCA2	4.83e-05	African/African American			0	1	0.340917	0	0	0	0	NO
control-507	chr13:g.32341997G>C	Control	BRCA2	7.35e-05	Non-Finnish European			3	2	1.43237	0	0	0	0	NO
control-25	chr13:g.32341997G>C	Control	BRCA2	7.35e-05	Non-Finnish European			3	2	1.43237	0	0	0	0	NO
case-543	chr13:g.32341997G>C	Case	BRCA2	7.35e-05	Non-Finnish European			3	2	1.43237	0	0	0	0	NO
case-544	chr13:g.32341997G>C	Case	BRCA2	7.35e-05	Non-Finnish European	Other BRCA	ER+	3	2	1.43237	0	0	0	0	NO
case-59	chr13:g.32341997G>C	Case	BRCA2	7.35e-05	Non-Finnish European			3	2	1.43237	0	0	0	0	NO
control-508	chr13:g.32342063G>C	Control	BRCA2					0	1	0.340917	0	0	0	0	NO
case-545	chr13:g.32342117C>G	Case	BRCA2			Other BRCA	ER+	1	0	3.06935	0	0	0	0	NO
control-509	chr13:g.32342128C>T	Control	BRCA2					0	1	0.340917	0	0	0	0	NO
control-22	chr13:g.32342136G>A	Control	BRCA2					0	1	0.340917	0	0	0	0	NO
case-546	chr13:g.32342180G>A	Case	BRCA2					2	0	5.1165	0	0	0	0	NO
case-547	chr13:g.32342180G>A	Case	BRCA2					2	0	5.1165	0	0	0	0	NO
control-510	chr13:g.32342183G>A	Control	BRCA2					0	1	0.340917	0	0	0	0	NO
case-548	chr13:g.32342199G>T	Case	BRCA2	2.94e-05	Non-Finnish European			1	0	3.06935	0	0	0	0	NO
case-207	chr13:g.32342260G>A	Case	BRCA2	0.0006868	None			1	1	1.02293	0	0	0	0	NO
control-511	chr13:g.32342260G>A	Control	BRCA2	0.0006868	None			1	1	1.02293	0	0	0	0	NO
control-512	chr13:g.32342303C>G	Control	BRCA2					0	1	0.340917	0	0	0	0	NO
case-549	chr13:g.32342458A>G	Case	BRCA2	5.88e-05	Non-Finnish European	Other BRCA	ER-	1	0	3.06935	0	0	0	0	NO
case-550	chr13:g.32342530T>A	Case	BRCA2	0.008906	South Asian			1	1	1.02293	0	0	0	0	NO
control-513	chr13:g.32342530T>A	Control	BRCA2	0.008906	South Asian			1	1	1.02293	0	0	0	0	NO
control-514	chr13:g.32342567A>C	Control	BRCA2	5.88e-05	Non-Finnish European			0	1	0.340917	0	0	0	0	NO
case-551	chr13:g.32342601C>G	Case	BRCA2	0.0001176	Non-Finnish European	Other BRCA	ER+	2	1	1.7052	0	0	0	0	NO
case-552	chr13:g.32342601C>G	Case	BRCA2	0.0001176	Non-Finnish European			2	1	1.7052	0	0	0	0	NO
control-515	chr13:g.32342601C>G	Control	BRCA2	0.0001176	Non-Finnish European			2	1	1.7052	0	0	0	0	NO
case-553	chr13:g.32342624T>C	Case	BRCA2	0.0004744	None	Other BRCA	ER+	1	1	1.02293	0	0	0	0	NO
control-516	chr13:g.32342624T>C	Control	BRCA2	0.0004744	None			1	1	1.02293	0	0	0	0	NO
case-554	chr13:g.32342921C>T	Case	BRCA2	7.23e-05	African/African American	Other BRCA	ER+	1	0	3.06935	0	0	0	0	NO
control-517	chr13:g.32342925TGTAATCCCA>T	Control	BRCA2	5.88e-05	Non-Finnish European			1	2	0.613652
control-518	chr13:g.32342925TGTAATCCCA>T	Control	BRCA2	5.88e-05	Non-Finnish European			1	2	0.613652
case-555	chr13:g.32342925TGTAATCCCA>T	Case	BRCA2	5.88e-05	Non-Finnish European	Other BRCA	ER+	1	2	0.613652
case-492	chr13:g.32343028G>A	Case	BRCA2	0.0004817	None			1	0	3.06935	0	0	0	0	NO
control-519	chr13:g.32343090T>C	Control	BRCA2	0.0002078	South Asian			0	2	0.204514	0	0	0.02	0	NO
control-520	chr13:g.32343090T>C	Control	BRCA2	0.0002078	South Asian			0	2	0.204514	0	0	0.02	0	NO
case-556	chr13:g.32343185G>A	Case	BRCA2	1.47e-05	Non-Finnish European			1	0	3.06935	0.01	0	0	0.02	NO
control-114	chr13:g.32343185G>C	Control	BRCA2					0	1	0.340917	0.01	0	0	0.02	NO
control-521	chr13:g.32343215G>T	Control	BRCA2	5.89e-05	Non-Finnish European			0	2	0.204514	0	0	0	0	NO
control-522	chr13:g.32343215G>T	Control	BRCA2	5.89e-05	Non-Finnish European			0	2	0.204514	0	0	0	0	NO
case-557	chr13:g.32343225A>G	Case	BRCA2	6.55e-05	Admixed American			2	0	5.1165	0	0	0	0	NO
case-249	chr13:g.32343225A>G	Case	BRCA2	6.55e-05	Admixed American			2	0	5.1165	0	0	0	0	NO
case-558	chr13:g.32343261G>C	Case	BRCA2			Other BRCA	ER+	1	0	3.06935	0	0	0	0	NO
control-523	chr13:g.32343335T>C	Control	BRCA2	0.0001176	Non-Finnish European			0	3	0.146056	0	0	0	0	NO
control-524	chr13:g.32343335T>C	Control	BRCA2	0.0001176	Non-Finnish European			0	3	0.146056	0	0	0	0	NO
control-525	chr13:g.32343335T>C	Control	BRCA2	0.0001176	Non-Finnish European			0	3	0.146056	0	0	0	0	NO
case-559	chr13:g.32343480A>G	Case	BRCA2	0.0001029	Non-Finnish European	Other BRCA	ER+	3	1	2.38771	0	0	0	0	NO
case-560	chr13:g.32343480A>G	Case	BRCA2	0.0001029	Non-Finnish European	TNBC	ER-	3	1	2.38771	0	0	0	0	NO
control-526	chr13:g.32343480A>G	Control	BRCA2	0.0001029	Non-Finnish European			3	1	2.38771	0	0	0	0	NO
case-561	chr13:g.32343480A>G	Case	BRCA2	0.0001029	Non-Finnish European			3	1	2.38771	0	0	0	0	NO
control-344	chr13:g.32343551G>A	Control	BRCA2	2.41e-05	African/African American			0	1	0.340917	0	0	0	0	NO
case-562	chr13:g.32343704C>G	Case	BRCA2	3.12e-05	Non-Finnish European			2	0	5.1165	0	0	0	0	NO
case-563	chr13:g.32343704C>G	Case	BRCA2	3.12e-05	Non-Finnish European	Other BRCA	ER+	2	0	5.1165	0	0	0	0	NO
control-527	chr13:g.32343786A>G	Control	BRCA2	0.0007188	Admixed American			3	2	1.43237	0.01	0.01	0.01	0.01	NO
case-564	chr13:g.32343786A>G	Case	BRCA2	0.0007188	Admixed American	Other BRCA	ER+	3	2	1.43237	0.01	0.01	0.01	0.01	NO
case-565	chr13:g.32343786A>G	Case	BRCA2	0.0007188	Admixed American	Other BRCA	ER+	3	2	1.43237	0.01	0.01	0.01	0.01	NO
case-566	chr13:g.32343786A>G	Case	BRCA2	0.0007188	Admixed American	TNBC	ER-	3	2	1.43237	0.01	0.01	0.01	0.01	NO
control-528	chr13:g.32343786A>G	Control	BRCA2	0.0007188	Admixed American			3	2	1.43237	0.01	0.01	0.01	0.01	NO
case-567	chr13:g.32343816A>C	Case	BRCA2					1	0	3.06935	0	0	0	0	NO
case-568	chr13:g.32343851C>T	Case	BRCA2	2.94e-05	Non-Finnish European			1	2	0.613652	0	0	0	0	NO
control-529	chr13:g.32343851C>T	Control	BRCA2	2.94e-05	Non-Finnish European			1	2	0.613652	0	0	0	0	NO
control-530	chr13:g.32343851C>T	Control	BRCA2	2.94e-05	Non-Finnish European			1	2	0.613652	0	0	0	0	NO
case-569	chr13:g.32343871C>T	Case	BRCA2	0.0001926	East Asian			1	0	3.06935	0	0	0	0	NO
case-570	chr13:g.32343872ACCT>A	Case	BRCA2			Other BRCA	ER-	1	0	3.06935
case-571	chr13:g.32343966A>C	Case	BRCA2			Other BRCA	ER-	1	0	3.06935	0	0	0	0	NO
case-244	chr13:g.32343994A>G	Case	BRCA2	8.83e-05	Non-Finnish European	Other BRCA	ER+	2	0	5.1165	0	0	0	0	NO
case-572	chr13:g.32343994A>G	Case	BRCA2	8.83e-05	Non-Finnish European	Other BRCA	ER+	2	0	5.1165	0	0	0	0	NO
control-531	chr13:g.32343996C>T	Control	BRCA2	0.0004794	None			3	3	1.02294	0	0	0	0	NO
control-532	chr13:g.32343996C>T	Control	BRCA2	0.0004794	None			3	3	1.02294	0	0	0	0	NO
case-573	chr13:g.32343996C>T	Case	BRCA2	0.0004794	None	TNBC	ER-	3	3	1.02294	0	0	0	0	NO
case-574	chr13:g.32343996C>T	Case	BRCA2	0.0004794	None			3	3	1.02294	0	0	0	0	NO
control-533	chr13:g.32343996C>T	Control	BRCA2	0.0004794	None			3	3	1.02294	0	0	0	0	NO
case-575	chr13:g.32343996C>T	Case	BRCA2	0.0004794	None	Other BRCA	ER+	3	3	1.02294	0	0	0	0	NO
control-534	chr13:g.32344005T>C	Control	BRCA2	0.0002068	South Asian			0	1	0.340917	0	0	0	0	NO
case-576	chr13:g.32344247T>G	Case	BRCA2	8.84e-05	Non-Finnish European	TNBC	ER-	1	1	1.02293	0	0.01	0	0	NO
control-535	chr13:g.32344247T>G	Control	BRCA2	8.84e-05	Non-Finnish European			1	1	1.02293	0	0.01	0	0	NO
control-536	chr13:g.32344255C>T	Control	BRCA2	2.95e-05	Non-Finnish European			0	1	0.340917	0	0	0	0	NO
case-577	chr13:g.32344280G>C	Case	BRCA2	0.001161	East Asian	Other BRCA	ER+	1	0	3.06935	0	0.01	0	0	NO
case-578	chr13:g.32344291T>G	Case	BRCA2			Other BRCA	ER+	1	0	3.06935	0	0	0	0	NO
case-462	chr13:g.32344321C>T	Case	BRCA2			TNBC	ER-	1	0	3.06935	0	0	0	0	NO
control-537	chr13:g.32344326T>A	Control	BRCA2					0	1	0.340917	0	0	0	0	NO
control-538	chr13:g.32344346G>T	Control	BRCA2	1.47e-05	Non-Finnish European			0	1	0.340917	0	0	0	0	NO
case-579	chr13:g.32344356G>A	Case	BRCA2	4.42e-05	Non-Finnish European	Other BRCA	ER+	3	1	2.38771	0	0.01	0.01	0	NO
case-528	chr13:g.32344356G>A	Case	BRCA2	4.42e-05	Non-Finnish European	TNBC	ER-	3	1	2.38771	0	0.01	0.01	0	NO
case-580	chr13:g.32344356G>A	Case	BRCA2	4.42e-05	Non-Finnish European	Other BRCA	ER+	3	1	2.38771	0	0.01	0.01	0	NO
control-539	chr13:g.32344356G>A	Control	BRCA2	4.42e-05	Non-Finnish European			3	1	2.38771	0	0.01	0.01	0	NO
case-581	chr13:g.32344359G>C	Case	BRCA2					1	0	3.06935	0	0	0	0	NO
control-540	chr13:g.32344426A>G	Control	BRCA2					0	1	0.340917	0	0	0	0	NO
case-582	chr13:g.32344470T>G	Case	BRCA2			Other BRCA	ER+	1	0	3.06935	0	0	0	0	NO
control-541	chr13:g.32344512CTG>C	Control	BRCA2					0	1	0.340917
control-542	chr13:g.32344691A>G	Control	BRCA2					0	1	0.340917	0	0.01	0.01	0	NO
control-543	chr13:g.32344702A>G	Control	BRCA2	4.41e-05	Non-Finnish European			0	3	0.146056	0.09	0.01	0	0.01	NO
control-544	chr13:g.32344702A>G	Control	BRCA2	4.41e-05	Non-Finnish European			0	3	0.146056	0.09	0.01	0	0.01	NO
control-545	chr13:g.32344702A>G	Control	BRCA2	4.41e-05	Non-Finnish European			0	3	0.146056	0.09	0.01	0	0.01	NO
control-546	chr13:g.32344706A>G	Control	BRCA2					0	1	0.340917	0.09	0.01	0	0.01	NO
control-492	chr13:g.32344727C>G	Control	BRCA2	0.0001472	Non-Finnish European			1	3	0.438246	0.01	0	0	0	NO
control-547	chr13:g.32344727C>G	Control	BRCA2	0.0001472	Non-Finnish European			1	3	0.438246	0.01	0	0	0	NO
control-548	chr13:g.32344727C>G	Control	BRCA2	0.0001472	Non-Finnish European			1	3	0.438246	0.01	0	0	0	NO
case-583	chr13:g.32344727C>G	Case	BRCA2	0.0001472	Non-Finnish European	Other BRCA	ER+	1	3	0.438246	0.01	0	0	0	NO
control-549	chr13:g.32344883T>A	Control	BRCA2					0	3	0.146056	0	0	0	0	NO
control-550	chr13:g.32344883T>A	Control	BRCA2					0	3	0.146056	0	0	0	0	NO
control-551	chr13:g.32344883T>A	Control	BRCA2					0	3	0.146056	0	0	0	0	NO
case-584	chr13:g.32344904T>G	Case	BRCA2					1	0	3.06935	0	0	0	0	NO
case-585	chr13:g.32344956G>A	Case	BRCA2	0.0002615	Admixed American			1	0	3.06935	0	0.01	0	0	NO
case-586	chr13:g.32345049C>T	Case	BRCA2					1	0	3.06935	0	0	0.02	0	NO
case-587	chr13:g.32345159AT>A	Case	BRCA2					1	0	3.06935
control-552	chr13:g.32345190G>A	Control	BRCA2	0.0001964	Admixed American			0	2	0.204514	0	0.12	0	0.14	NO
control-553	chr13:g.32345190G>A	Control	BRCA2	0.0001964	Admixed American			0	2	0.204514	0	0.12	0	0.14	NO
case-488	chr13:g.32345249C>G	Case	BRCA2	4.83e-05	African/African American	Other BRCA	ER+	1	1	1.02293	0	0.03	0	0.06	NO
control-554	chr13:g.32345249C>G	Control	BRCA2	4.83e-05	African/African American			1	1	1.02293	0	0.03	0	0.06	NO
case-588	chr13:g.32345310G>A	Case	BRCA2	0.0001178	Non-Finnish European			1	0	3.06935	0	0	0	0.01	NO
case-589	chr13:g.32345326G>A	Case	BRCA2			Other BRCA	ER+	1	0	3.06935	0	0	0	0	NO
control-555	chr13:g.32345340CA>C	Control	BRCA2					0	1	0.340917
case-590	chr13:g.32345347A>T	Case	BRCA2					1	0	3.06935	0	0	0	0	NO
case-582	chr13:g.32345584AG>A	Case	BRCA2			Other BRCA	ER+	1	0	3.06935
control-556	chr13:g.32345601C>G	Control	BRCA2	0.0004798	None			0	1	0.340917	0	0	0	0	NO
control-557	chr13:g.32345630G>C	Control	BRCA2	6.55e-05	Admixed American			1	2	0.613652	0	0	0	0	NO
case-591	chr13:g.32345630G>C	Case	BRCA2	6.55e-05	Admixed American	Other BRCA	ER+	1	2	0.613652	0	0	0	0	NO
control-394	chr13:g.32345630G>C	Control	BRCA2	6.55e-05	Admixed American			1	2	0.613652	0	0	0	0	NO
control-558	chr13:g.32345678A>G	Control	BRCA2	1.47e-05	Non-Finnish European			0	1	0.340917	0	0	0	0	NO
control-559	chr13:g.32345680G>C	Control	BRCA2					0	1	0.340917	0	0	0	0	NO
case-518	chr13:g.32345760G>T	Case	BRCA2					1	0	3.06935	0	0	0	0	NO
case-592	chr13:g.32345846A>C	Case	BRCA2	1.47e-05	Non-Finnish European	TNBC	ER-	1	0	3.06935	0	0	0	0	NO
case-593	chr13:g.32345916C>G	Case	BRCA2	0.0003537	Non-Finnish European			4	4	1.02295	0	0	0	0	NO
case-594	chr13:g.32345916C>G	Case	BRCA2	0.0003537	Non-Finnish European			4	4	1.02295	0	0	0	0	NO
control-560	chr13:g.32345916C>G	Control	BRCA2	0.0003537	Non-Finnish European			4	4	1.02295	0	0	0	0	NO
control-561	chr13:g.32345916C>G	Control	BRCA2	0.0003537	Non-Finnish European			4	4	1.02295	0	0	0	0	NO
control-562	chr13:g.32345916C>G	Control	BRCA2	0.0003537	Non-Finnish European			4	4	1.02295	0	0	0	0	NO
case-595	chr13:g.32345916C>G	Case	BRCA2	0.0003537	Non-Finnish European	Other BRCA	ER+	4	4	1.02295	0	0	0	0	NO
control-563	chr13:g.32345916C>G	Control	BRCA2	0.0003537	Non-Finnish European			4	4	1.02295	0	0	0	0	NO
case-596	chr13:g.32345916C>G	Case	BRCA2	0.0003537	Non-Finnish European			4	4	1.02295	0	0	0	0	NO
case-597	chr13:g.32345939T>C	Case	BRCA2			Other BRCA	ER+	1	0	3.06935	0	0	0	0	NO
case-598	chr13:g.32345959C>T	Case	BRCA2					1	0	3.06935	0	0	0	0	NO
control-564	chr13:g.32345981T>C	Control	BRCA2	6.55e-05	Admixed American			0	1	0.340917	0	0	0	0	NO
case-357	chr13:g.32345986G>A	Case	BRCA2	0.005491	Ashkenazi Jewish	TNBC	ER-	4	2	1.84196	0	0	0	0	NO
control-330	chr13:g.32345986G>A	Control	BRCA2	0.005491	Ashkenazi Jewish			4	2	1.84196	0	0	0	0	NO
case-359	chr13:g.32345986G>A	Case	BRCA2	0.005491	Ashkenazi Jewish			4	2	1.84196	0	0	0	0	NO
case-358	chr13:g.32345986G>A	Case	BRCA2	0.005491	Ashkenazi Jewish	Other BRCA	ER+	4	2	1.84196	0	0	0	0	NO
case-360	chr13:g.32345986G>A	Case	BRCA2	0.005491	Ashkenazi Jewish	TNBC	ER-	4	2	1.84196	0	0	0	0	NO
control-331	chr13:g.32345986G>A	Control	BRCA2	0.005491	Ashkenazi Jewish			4	2	1.84196	0	0	0	0	NO
control-565	chr13:g.32346007A>G	Control	BRCA2					0	1	0.340917	0.01	0	0	0	NO
case-599	chr13:g.32346044T>G	Case	BRCA2	0.002277	South Asian	TNBC	ER-	1	0	3.06935	0.01	0	0	0.01	NO
case-463	chr13:g.32346119C>T	Case	BRCA2			Other BRCA	ER+	1	0	3.06935	0	0	0	0.01	NO
control-94	chr13:g.32346124A>AGGT	Control	BRCA2					0	1	0.340917
control-566	chr13:g.32346131C>A	Control	BRCA2	1.48e-05	Non-Finnish European			0	1	0.340917	0	0	0	0	NO
control-567	chr13:g.32346231T>G	Control	BRCA2					0	1	0.340917	0	0	0	0	NO
case-600	chr13:g.32346339A>T	Case	BRCA2	0.0004794	None			1	0	3.06935	0	0	0	0	NO
control-216	chr13:g.32346341T>C	Control	BRCA2	1.47e-05	Non-Finnish European			0	1	0.340917	0	0	0	0	NO
control-568	chr13:g.32346374T>G	Control	BRCA2					0	2	0.204514	0	0	0	0	NO
control-569	chr13:g.32346374T>G	Control	BRCA2					0	2	0.204514	0	0	0	0	NO
control-471	chr13:g.32346388T>A	Control	BRCA2	4.82e-05	African/African American			0	1	0.340917	0	0	0	0	NO
control-570	chr13:g.32346463G>C	Control	BRCA2					0	1	0.340917	0	0	0	0	NO
control-571	chr13:g.32346488C>G	Control	BRCA2	1.47e-05	Non-Finnish European			0	1	0.340917	0	0	0	0	NO
control-572	chr13:g.32346504G>C	Control	BRCA2	5.89e-05	Non-Finnish European			1	1	1.02293	0	0	0	0	NO
case-601	chr13:g.32346504G>C	Case	BRCA2	5.89e-05	Non-Finnish European	Other BRCA	ER+	1	1	1.02293	0	0	0	0	NO
control-573	chr13:g.32346540G>A	Control	BRCA2	0.0003382	African/African American			0	2	0.204514	0	0	0	0	NO
control-574	chr13:g.32346540G>A	Control	BRCA2	0.0003382	African/African American			0	2	0.204514	0	0	0	0	NO
case-602	chr13:g.32346591A>G	Case	BRCA2	0.003401	Middle Eastern			11	5	2.14122	0	0	0	0	NO
control-575	chr13:g.32346591A>G	Control	BRCA2	0.003401	Middle Eastern			11	5	2.14122	0	0	0	0	NO
control-576	chr13:g.32346591A>G	Control	BRCA2	0.003401	Middle Eastern			11	5	2.14122	0	0	0	0	NO
case-603	chr13:g.32346591A>G	Case	BRCA2	0.003401	Middle Eastern	Other BRCA	ER-	11	5	2.14122	0	0	0	0	NO
case-604	chr13:g.32346591A>G	Case	BRCA2	0.003401	Middle Eastern			11	5	2.14122	0	0	0	0	NO
case-605	chr13:g.32346591A>G	Case	BRCA2	0.003401	Middle Eastern			11	5	2.14122	0	0	0	0	NO
control-577	chr13:g.32346591A>G	Control	BRCA2	0.003401	Middle Eastern			11	5	2.14122	0	0	0	0	NO
case-606	chr13:g.32346591A>G	Case	BRCA2	0.003401	Middle Eastern			11	5	2.14122	0	0	0	0	NO
case-607	chr13:g.32346591A>G	Case	BRCA2	0.003401	Middle Eastern			11	5	2.14122	0	0	0	0	NO
control-578	chr13:g.32346591A>G	Control	BRCA2	0.003401	Middle Eastern			11	5	2.14122	0	0	0	0	NO
case-608	chr13:g.32346591A>G	Case	BRCA2	0.003401	Middle Eastern			11	5	2.14122	0	0	0	0	NO
case-293	chr13:g.32346591A>G	Case	BRCA2	0.003401	Middle Eastern	Other BRCA	ER+	11	5	2.14122	0	0	0	0	NO
control-579	chr13:g.32346591A>G	Control	BRCA2	0.003401	Middle Eastern			11	5	2.14122	0	0	0	0	NO
case-609	chr13:g.32346591A>G	Case	BRCA2	0.003401	Middle Eastern	Other BRCA	ER-	11	5	2.14122	0	0	0	0	NO
case-610	chr13:g.32346591A>G	Case	BRCA2	0.003401	Middle Eastern			11	5	2.14122	0	0	0	0	NO
case-611	chr13:g.32346591A>G	Case	BRCA2	0.003401	Middle Eastern	Other BRCA	ER+	11	5	2.14122	0	0	0	0	NO
case-612	chr13:g.32346716C>T	Case	BRCA2					1	0	3.06935	0	0	0	0	NO
case-613	chr13:g.32346991TAAG>T	Case	BRCA2	6.57e-05	Admixed American			1	0	3.06935
control-580	chr13:g.32347168C>T	Control	BRCA2	0.0002082	South Asian			0	1	0.340917	0.01	0	0	0	NO
case-614	chr13:g.32347211T>C	Case	BRCA2			Other BRCA	ER+	1	0	3.06935	0	0.01	0	0	NO
control-581	chr13:g.32347238A>T	Control	BRCA2	4.41e-05	Non-Finnish European			1	1	1.02293	0	0.01	0	0	NO
case-615	chr13:g.32347238A>T	Case	BRCA2	4.41e-05	Non-Finnish European	Other BRCA	ER+	1	1	1.02293	0	0.01	0	0	NO
control-582	chr13:g.32347324G>C	Control	BRCA2	0.0003277	Admixed American			0	2	0.204514	0	0	0	0	NO
control-583	chr13:g.32347324G>C	Control	BRCA2	0.0003277	Admixed American			0	2	0.204514	0	0	0	0	NO
case-91	chr13:g.32347327T>G	Case	BRCA2			TNBC	ER-	1	0	3.06935	0	0	0	0	NO
case-616	chr13:g.32347329T>C	Case	BRCA2	1.47e-05	Non-Finnish European	Other BRCA	ER+	1	0	3.06935	0.05	0	0.01	0	NO
case-617	chr13:g.32347345G>C	Case	BRCA2	1.47e-05	Non-Finnish European	TNBC	ER-	1	0	3.06935	0.01	0	0	0	NO
case-567	chr13:g.32347357C>T	Case	BRCA2					1	0	3.06935	0	0	0	0	NO
case-618	chr13:g.32347386A>G	Case	BRCA2	1.47e-05	Non-Finnish European	Other BRCA	ER+	1	1	1.02293	0.07	0	0.02	0	NO
control-584	chr13:g.32347386A>G	Control	BRCA2	1.47e-05	Non-Finnish European			1	1	1.02293	0.07	0	0.02	0	NO
case-571	chr13:g.32347393C>T	Case	BRCA2			Other BRCA	ER-	1	0	3.06935	0	0.01	0	0	NO
control-585	chr13:g.32347440T>C	Control	BRCA2	2.42e-05	African/African American			0	4	0.113579	0	0	0	0	NO
control-586	chr13:g.32347440T>C	Control	BRCA2	2.42e-05	African/African American			0	4	0.113579	0	0	0	0	NO
control-587	chr13:g.32347440T>C	Control	BRCA2	2.42e-05	African/African American			0	4	0.113579	0	0	0	0	NO
control-588	chr13:g.32347440T>C	Control	BRCA2	2.42e-05	African/African American			0	4	0.113579	0	0	0	0	NO
control-589	chr13:g.32347467C>A	Control	BRCA2	2.41e-05	African/African American			0	1	0.340917	0	0	0	0	NO
control-590	chr13:g.32347510C>T	Control	BRCA2	0.0001923	East Asian			0	1	0.340917	0.01	0	0	0	NO
case-619	chr13:g.32347541G>A	Case	BRCA2					1	0	3.06935	0	0	0	0	NO
case-620	chr13:g.32347573T>A	Case	BRCA2			Other BRCA	ER+	1	0	3.06935	0	0	0	0	NO
case-621	chr13:g.32347611C>A	Case	BRCA2	2.94e-05	Non-Finnish European	TNBC	ER-	2	0	5.1165	0	0	0	0	NO
case-622	chr13:g.32347611C>A	Case	BRCA2	2.94e-05	Non-Finnish European	Other BRCA	ER+	2	0	5.1165	0	0	0	0	NO
case-623	chr13:g.32347616T>C	Case	BRCA2	2.42e-05	African/African American	Other BRCA	ER-	2	0	5.1165	0	0	0	0	NO
case-624	chr13:g.32347616T>C	Case	BRCA2	2.42e-05	African/African American	Other BRCA	ER+	2	0	5.1165	0	0	0	0	NO
case-625	chr13:g.32347648T>G	Case	BRCA2					1	0	3.06935	0	0	0	0	NO
case-571	chr13:g.32347685T>G	Case	BRCA2			Other BRCA	ER-	1	0	3.06935	0	0	0	0	NO
case-626	chr13:g.32347720C>T	Case	BRCA2	0.0003381	Non-Finnish European	Other BRCA	ER+	4	4	1.02295	0	0	0	0.01	NO
control-591	chr13:g.32347720C>T	Control	BRCA2	0.0003381	Non-Finnish European			4	4	1.02295	0	0	0	0.01	NO
case-627	chr13:g.32347720C>T	Case	BRCA2	0.0003381	Non-Finnish European	Other BRCA	ER+	4	4	1.02295	0	0	0	0.01	NO
case-628	chr13:g.32347720C>T	Case	BRCA2	0.0003381	Non-Finnish European	TNBC	ER-	4	4	1.02295	0	0	0	0.01	NO
control-592	chr13:g.32347720C>T	Control	BRCA2	0.0003381	Non-Finnish European			4	4	1.02295	0	0	0	0.01	NO
control-593	chr13:g.32347720C>T	Control	BRCA2	0.0003381	Non-Finnish European			4	4	1.02295	0	0	0	0.01	NO
control-594	chr13:g.32347720C>T	Control	BRCA2	0.0003381	Non-Finnish European			4	4	1.02295	0	0	0	0.01	NO
case-629	chr13:g.32347720C>T	Case	BRCA2	0.0003381	Non-Finnish European	TNBC	ER-	4	4	1.02295	0	0	0	0.01	NO
control-595	chr13:g.32347756G>A	Control	BRCA2					0	4	0.113579	0	0	0	0	NO
control-596	chr13:g.32347756G>A	Control	BRCA2					0	4	0.113579	0	0	0	0	NO
control-597	chr13:g.32347756G>A	Control	BRCA2					0	4	0.113579	0	0	0	0	NO
control-598	chr13:g.32347756G>A	Control	BRCA2					0	4	0.113579	0	0	0	0	NO
case-142	chr13:g.32347851A>C	Case	BRCA2	1.47e-05	Non-Finnish European			1	0	3.06935	0	0	0	0	NO
control-599	chr13:g.32347854T>G	Control	BRCA2	1.47e-05	Non-Finnish European			0	1	0.340917	0	0.01	0	0	NO
case-311	chr13:g.32347933G>C	Case	BRCA2	1.47e-05	Non-Finnish European			1	0	3.06935	0	0	0	0.02	NO
case-630	chr13:g.32347940A>G	Case	BRCA2			Other BRCA	ER+	1	0	3.06935	0	0	0.01	0	NO
case-631	chr13:g.32348173A>T	Case	BRCA2	2.41e-05	African/African American			2	1	1.7052	0	0	0	0	NO
control-600	chr13:g.32348173A>T	Control	BRCA2	2.41e-05	African/African American			2	1	1.7052	0	0	0	0	NO
case-632	chr13:g.32348173A>T	Case	BRCA2	2.41e-05	African/African American			2	1	1.7052	0	0	0	0	NO
control-601	chr13:g.32348186A>G	Control	BRCA2					0	1	0.340917	0	0	0	0	NO
case-633	chr13:g.32348188G>A	Case	BRCA2	2.41e-05	African/African American	Other BRCA	ER+	1	0	3.06935	0	0	0	0.01	NO
control-602	chr13:g.32348189G>A	Control	BRCA2					0	1	0.340917	0	0	0	0.01	NO
case-634	chr13:g.32348358A>C	Case	BRCA2					2	0	5.1165	0	0	0	0	NO
case-635	chr13:g.32348358A>C	Case	BRCA2					2	0	5.1165	0	0	0	0	NO
control-603	chr13:g.32348475A>C	Control	BRCA2	4.41e-05	Non-Finnish European			0	1	0.340917	0	0	0	0	NO
case-636	chr13:g.32348616A>C	Case	BRCA2	1.47e-05	Non-Finnish European	Other BRCA	ER+	3	1	2.38771	0	0	0	0	NO
case-446	chr13:g.32348616A>C	Case	BRCA2	1.47e-05	Non-Finnish European	Other BRCA	ER+	3	1	2.38771	0	0	0	0	NO
control-604	chr13:g.32348616A>C	Control	BRCA2	1.47e-05	Non-Finnish European			3	1	2.38771	0	0	0	0	NO
case-637	chr13:g.32348616A>C	Case	BRCA2	1.47e-05	Non-Finnish European			3	1	2.38771	0	0	0	0	NO
control-146	chr13:g.32348627G>A	Control	BRCA2	0.0006211	South Asian			0	1	0.340917	0	0	0	0	NO
control-605	chr13:g.32348630A>G	Control	BRCA2					0	1	0.340917	0	0	0	0	NO
control-606	chr13:g.32348637A>G	Control	BRCA2	2.94e-05	Non-Finnish European			0	3	0.146056	0	0	0	0	NO
control-607	chr13:g.32348637A>G	Control	BRCA2	2.94e-05	Non-Finnish European			0	3	0.146056	0	0	0	0	NO
control-608	chr13:g.32348637A>G	Control	BRCA2	2.94e-05	Non-Finnish European			0	3	0.146056	0	0	0	0	NO
case-638	chr13:g.32348650T>G	Case	BRCA2	2.94e-05	Non-Finnish European			2	0	5.1165	0	0	0	0	NO
case-639	chr13:g.32348650T>G	Case	BRCA2	2.94e-05	Non-Finnish European	Other BRCA	ER+	2	0	5.1165	0	0	0	0	NO
case-640	chr13:g.32348652C>T	Case	BRCA2	0.0002077	South Asian	Other BRCA	ER-	1	0	3.06935	0.01	0	0	0.01	NO
case-641	chr13:g.32348686T>C	Case	BRCA2			Other BRCA	ER+	1	0	3.06935	0	0	0	0	NO
control-609	chr13:g.32348723A>G	Control	BRCA2					0	1	0.340917	0	0	0	0	NO
control-610	chr13:g.32348738AAG>A	Control	BRCA2					0	1	0.340917
control-611	chr13:g.32348746CA>C	Control	BRCA2					0	1	0.340917
case-642	chr13:g.32348836A>C	Case	BRCA2	6.55e-05	Admixed American	TNBC	ER-	1	0	3.06935	0	0	0	0	NO
case-643	chr13:g.32348842A>G	Case	BRCA2	0.000589	Admixed American			5	4	1.25049	0.05	0	0.17	0.02	NO
case-644	chr13:g.32348842A>G	Case	BRCA2	0.000589	Admixed American	Other BRCA	ER+	5	4	1.25049	0.05	0	0.17	0.02	NO
control-612	chr13:g.32348842A>G	Control	BRCA2	0.000589	Admixed American			5	4	1.25049	0.05	0	0.17	0.02	NO
case-645	chr13:g.32348842A>G	Case	BRCA2	0.000589	Admixed American	Other BRCA	ER+	5	4	1.25049	0.05	0	0.17	0.02	NO
control-169	chr13:g.32348842A>G	Control	BRCA2	0.000589	Admixed American			5	4	1.25049	0.05	0	0.17	0.02	NO
case-646	chr13:g.32348842A>G	Case	BRCA2	0.000589	Admixed American			5	4	1.25049	0.05	0	0.17	0.02	NO
case-647	chr13:g.32348842A>G	Case	BRCA2	0.000589	Admixed American			5	4	1.25049	0.05	0	0.17	0.02	NO
control-613	chr13:g.32348842A>G	Control	BRCA2	0.000589	Admixed American			5	4	1.25049	0.05	0	0.17	0.02	NO
control-614	chr13:g.32348842A>G	Control	BRCA2	0.000589	Admixed American			5	4	1.25049	0.05	0	0.17	0.02	NO
control-615	chr13:g.32348874T>C	Control	BRCA2					0	1	0.340917	0	0	0	0	NO
control-494	chr13:g.32348886A>C	Control	BRCA2	0.000956	None			1	1	1.02293	0	0	0	0	NO
case-648	chr13:g.32348886A>C	Case	BRCA2	0.000956	None			1	1	1.02293	0	0	0	0	NO
case-649	chr13:g.32348905G>A	Case	BRCA2	6.55e-05	Admixed American			3	0	7.16439	0	0	0	0	NO
case-650	chr13:g.32348905G>A	Case	BRCA2	6.55e-05	Admixed American			3	0	7.16439	0	0	0	0	NO
case-651	chr13:g.32348905G>A	Case	BRCA2	6.55e-05	Admixed American			3	0	7.16439	0	0	0	0	NO
control-616	chr13:g.32349130A>G	Control	BRCA2	1.47e-05	Non-Finnish European			0	1	0.340917	0	0	0	0	NO
case-652	chr13:g.32349136C>T	Case	BRCA2	0.0004186	South Asian			1	0	3.06935	0	0	0	0	NO
case-135	chr13:g.32349154G>A	Case	BRCA2			Other BRCA	ER+	1	0	3.06935	0	0	0	0	NO
case-348	chr13:g.32349180G>C	Case	BRCA2					1	0	3.06935	0	0	0	0	NO
case-653	chr13:g.32349301T>C	Case	BRCA2	7.41e-05	African/African American	TNBC	ER-	2	3	0.730541	0	0	0	0	NO
control-617	chr13:g.32349301T>C	Control	BRCA2	7.41e-05	African/African American			2	3	0.730541	0	0	0	0	NO
control-618	chr13:g.32349301T>C	Control	BRCA2	7.41e-05	African/African American			2	3	0.730541	0	0	0	0	NO
control-619	chr13:g.32349301T>C	Control	BRCA2	7.41e-05	African/African American			2	3	0.730541	0	0	0	0	NO
case-654	chr13:g.32349301T>C	Case	BRCA2	7.41e-05	African/African American	TNBC	ER-	2	3	0.730541	0	0	0	0	NO
case-655	chr13:g.32349312T>TA	Case	BRCA2			Other BRCA	ER+	1	0	3.06935
case-656	chr13:g.32349322C>T	Case	BRCA2					1	0	3.06935	0	0	0	0	NO
case-657	chr13:g.32349343A>G	Case	BRCA2			Other BRCA	ER+	1	0	3.06935	0	0	0	0	NO
case-658	chr13:g.32349348A>T	Case	BRCA2			Other BRCA	ER+	1	1	1.02293	0	0	0	0	NO
control-620	chr13:g.32349348A>T	Control	BRCA2					1	1	1.02293	0	0	0	0	NO
case-659	chr13:g.32349400C>T	Case	BRCA2			TNBC	ER-	1	0	3.06935	0	0	0	0	NO
case-135	chr13:g.32349403G>C	Case	BRCA2	4.41e-05	Non-Finnish European	Other BRCA	ER+	2	2	1.02294	0	0	0	0	NO
case-660	chr13:g.32349403G>C	Case	BRCA2	4.41e-05	Non-Finnish European	Other BRCA	ER+	2	2	1.02294	0	0	0	0	NO
control-621	chr13:g.32349403G>C	Control	BRCA2	4.41e-05	Non-Finnish European			2	2	1.02294	0	0	0	0	NO
control-39	chr13:g.32349403G>C	Control	BRCA2	4.41e-05	Non-Finnish European			2	2	1.02294	0	0	0	0	NO
case-661	chr13:g.32349439C>G	Case	BRCA2	0.0001764	Non-Finnish European			3	2	1.43237	0	0	0	0	NO
control-622	chr13:g.32349439C>G	Control	BRCA2	0.0001764	Non-Finnish European			3	2	1.43237	0	0	0	0	NO
case-662	chr13:g.32349439C>G	Case	BRCA2	0.0001764	Non-Finnish European	Other BRCA	ER+	3	2	1.43237	0	0	0	0	NO
case-663	chr13:g.32349439C>G	Case	BRCA2	0.0001764	Non-Finnish European			3	2	1.43237	0	0	0	0	NO
control-623	chr13:g.32349439C>G	Control	BRCA2	0.0001764	Non-Finnish European			3	2	1.43237	0	0	0	0	NO
case-664	chr13:g.32349471A>G	Case	BRCA2	2.41e-05	African/African American			1	0	3.06935	0	0	0	0	NO
case-665	chr13:g.32349509A>G	Case	BRCA2					1	0	3.06935	0	0	0	0	NO
case-666	chr13:g.32349602G>A	Case	BRCA2	4.84e-05	African/African American	Other BRCA	ER+	1	0	3.06935	0	0	0	0	NO
control-517	chr13:g.32349613C>T	Control	BRCA2					1	2	0.613652	0	0	0	0	NO
control-624	chr13:g.32349613C>T	Control	BRCA2					1	2	0.613652	0	0	0	0	NO
case-100	chr13:g.32349613C>T	Case	BRCA2					1	2	0.613652	0	0	0	0	NO
case-667	chr13:g.32349636T>A	Case	BRCA2	2.42e-05	African/African American			1	0	3.06935	0	0	0	0	NO
case-668	chr13:g.32349636T>C	Case	BRCA2			Other BRCA	ER+	1	0	3.06935	0	0	0	0	NO
case-669	chr13:g.32349793C>T	Case	BRCA2	0.000147	Finnish			1	0	3.06935	0	0	0	0	NO
case-670	chr13:g.32349798G>C	Case	BRCA2			TNBC	ER-	1	0	3.06935	0	0	0	0	NO
case-671	chr13:g.32349826A>AAG	Case	BRCA2	1.47e-05	Non-Finnish European	Other BRCA	ER+	1	0	3.06935
control-625	chr13:g.32349845A>G	Control	BRCA2					0	1	0.340917	0	0	0	0	NO
case-672	chr13:g.32349871C>G	Case	BRCA2	0.0004822	None			1	0	3.06935	0	0	0	0	NO
case-673	chr13:g.32349871C>T	Case	BRCA2	5.89e-05	Non-Finnish European	Other BRCA	ER+	1	0	3.06935	0	0	0	0	NO
case-674	chr13:g.32349877C>G	Case	BRCA2	0.0001324	Non-Finnish European	Other BRCA	ER+	1	1	1.02293	0	0	0	0	NO
control-626	chr13:g.32349877C>G	Control	BRCA2	0.0001324	Non-Finnish European			1	1	1.02293	0	0	0	0	NO
control-627	chr13:g.32349975CAAG>C	Control	BRCA2	9.42e-05	Finnish			0	1	0.340917
case-601	chr13:g.32349977A>C	Case	BRCA2	5.88e-05	Non-Finnish European	Other BRCA	ER+	1	1	1.02293	0	0	0	0	NO
control-572	chr13:g.32349977A>C	Control	BRCA2	5.88e-05	Non-Finnish European			1	1	1.02293	0	0	0	0	NO
case-601	chr13:g.32349978G>T	Case	BRCA2	5.88e-05	Non-Finnish European	Other BRCA	ER+	1	1	1.02293	0	0	0	0	NO
control-572	chr13:g.32349978G>T	Control	BRCA2	5.88e-05	Non-Finnish European			1	1	1.02293	0	0	0	0	NO
case-675	chr13:g.32350040C>T	Case	BRCA2			TNBC	ER-	1	0	3.06935	0	0	0	0	NO
case-676	chr13:g.32350042C>T	Case	BRCA2					1	0	3.06935	0	0	0	0	NO
case-677	chr13:g.32350044G>C	Case	BRCA2	5.88e-05	Non-Finnish European			3	2	1.43237	0	0	0	0	NO
control-628	chr13:g.32350044G>C	Control	BRCA2	5.88e-05	Non-Finnish European			3	2	1.43237	0	0	0	0	NO
case-678	chr13:g.32350044G>C	Case	BRCA2	5.88e-05	Non-Finnish European			3	2	1.43237	0	0	0	0	NO
case-679	chr13:g.32350044G>C	Case	BRCA2	5.88e-05	Non-Finnish European			3	2	1.43237	0	0	0	0	NO
control-629	chr13:g.32350044G>C	Control	BRCA2	5.88e-05	Non-Finnish European			3	2	1.43237	0	0	0	0	NO
case-578	chr13:g.32350052AACATAG>A	Case	BRCA2	1.47e-05	Non-Finnish European	Other BRCA	ER+	1	0	3.06935
case-680	chr13:g.32350061A>T	Case	BRCA2	1.47e-05	Non-Finnish European	Other BRCA	ER+	1	0	3.06935	0	0	0.01	0	NO
control-555	chr13:g.32350065A>G	Control	BRCA2	1.47e-05	Non-Finnish European			0	1	0.340917	0	0	0	0	NO
control-630	chr13:g.32350068T>C	Control	BRCA2	1.47e-05	Non-Finnish European			0	2	0.204514	0	0	0	0	NO
control-631	chr13:g.32350068T>C	Control	BRCA2	1.47e-05	Non-Finnish European			0	2	0.204514	0	0	0	0	NO
case-681	chr13:g.32350102A>G	Case	BRCA2			Other BRCA	ER+	1	0	3.06935	0	0	0	0	NO
control-632	chr13:g.32350107G>A	Control	BRCA2	9.65e-05	African/African American			1	1	1.02293	0	0	0	0	NO
case-682	chr13:g.32350107G>A	Case	BRCA2	9.65e-05	African/African American			1	1	1.02293	0	0	0	0	NO
control-633	chr13:g.32350124A>C	Control	BRCA2					0	1	0.340917	0	0	0	0	NO
case-683	chr13:g.32350182T>A	Case	BRCA2	0.002902	East Asian			1	0	3.06935	0	0	0	0	NO
case-683	chr13:g.32350183A>C	Case	BRCA2	0.002897	East Asian			1	0	3.06935	0	0	0	0	NO
case-684	chr13:g.32350197A>G	Case	BRCA2					1	0	3.06935	0	0	0	0	NO
control-634	chr13:g.32350245A>G	Control	BRCA2	1.47e-05	Non-Finnish European			0	1	0.340917	0	0	0	0	NO
control-635	chr13:g.32350263G>A	Control	BRCA2					0	1	0.340917	0	0	0	0	NO
case-685	chr13:g.32350350T>C	Case	BRCA2	1.47e-05	Non-Finnish European			1	0	3.06935	0	0	0	0	NO
control-128	chr13:g.32350383T>A	Control	BRCA2	0.0002616	Admixed American			0	2	0.204514	0	0	0	0	NO
control-129	chr13:g.32350383T>A	Control	BRCA2	0.0002616	Admixed American			0	2	0.204514	0	0	0	0	NO
case-599	chr13:g.32350404AAATT>A	Case	BRCA2	0.00145	South Asian	TNBC	ER-	1	0	3.06935
control-636	chr13:g.32350448T>C	Control	BRCA2	4.41e-05	Non-Finnish European			0	1	0.340917	0	0	0	0	NO
control-637	chr13:g.32350604T>G	Control	BRCA2	1.47e-05	Non-Finnish European			0	1	0.340917	0	0	0	0	NO
case-686	chr13:g.32350701C>T	Case	BRCA2	0.0002082	South Asian	Other BRCA	ER+	1	0	3.06935	0	0	0	0	NO
control-638	chr13:g.32350748G>A	Control	BRCA2	0.0002358	Non-Finnish European			0	1	0.340917	0	0	0	0	NO
control-639	chr13:g.32350754A>G	Control	BRCA2	0.0002078	South Asian			0	1	0.340917	0	0	0	0	NO
case-687	chr13:g.32350763CAACAA>C	Case	BRCA2	0.0002507	Non-Finnish European			3	5	0.650734
case-688	chr13:g.32350763CAACAA>C	Case	BRCA2	0.0002507	Non-Finnish European			3	5	0.650734
control-640	chr13:g.32350763CAACAA>C	Control	BRCA2	0.0002507	Non-Finnish European			3	5	0.650734
control-641	chr13:g.32350763CAACAA>C	Control	BRCA2	0.0002507	Non-Finnish European			3	5	0.650734
case-689	chr13:g.32350763CAACAA>C	Case	BRCA2	0.0002507	Non-Finnish European			3	5	0.650734
control-642	chr13:g.32350763CAACAA>C	Control	BRCA2	0.0002507	Non-Finnish European			3	5	0.650734
control-643	chr13:g.32350763CAACAA>C	Control	BRCA2	0.0002507	Non-Finnish European			3	5	0.650734
control-644	chr13:g.32350763CAACAA>C	Control	BRCA2	0.0002507	Non-Finnish European			3	5	0.650734
case-690	chr13:g.32350763C>T	Case	BRCA2	0.0006341	Non-Finnish European			5	3	1.60806	0	0	0	0	NO
control-645	chr13:g.32350763C>T	Control	BRCA2	0.0006341	Non-Finnish European			5	3	1.60806	0	0	0	0	NO
case-691	chr13:g.32350763C>T	Case	BRCA2	0.0006341	Non-Finnish European	Other BRCA	ER-	5	3	1.60806	0	0	0	0	NO
case-692	chr13:g.32350763C>T	Case	BRCA2	0.0006341	Non-Finnish European	Other BRCA	ER+	5	3	1.60806	0	0	0	0	NO
control-646	chr13:g.32350763C>T	Control	BRCA2	0.0006341	Non-Finnish European			5	3	1.60806	0	0	0	0	NO
control-647	chr13:g.32350763C>T	Control	BRCA2	0.0006341	Non-Finnish European			5	3	1.60806	0	0	0	0	NO
case-693	chr13:g.32350763C>T	Case	BRCA2	0.0006341	Non-Finnish European	Other BRCA	ER+	5	3	1.60806	0	0	0	0	NO
case-694	chr13:g.32350763C>T	Case	BRCA2	0.0006341	Non-Finnish European	Other BRCA	ER-	5	3	1.60806	0	0	0	0	NO
case-695	chr13:g.32321874C>A	Case	BRCA2			Other BRCA	ER+	1	0	3.06935	0	0	0	0	NO
case-696	chr13:g.32350833G>A	Case	BRCA2	0.0003857	East Asian			1	0	3.06935	0	0	0	0	NO
case-697	chr13:g.32350852T>C	Case	BRCA2			Other BRCA	ER+	1	0	3.06935	0	0	0	0	NO
control-648	chr13:g.32350857A>G	Control	BRCA2	2.94e-05	Non-Finnish European			0	1	0.340917	0	0	0	0	NO
control-649	chr13:g.32350981C>T	Control	BRCA2	0.0002648	Non-Finnish European			0	1	0.340917	0	0	0	0	NO
case-698	chr13:g.32350982C>T	Case	BRCA2	0.0002167	African/African American			1	0	3.06935	0	0	0	0	NO
control-650	chr13:g.32351011T>C	Control	BRCA2					0	1	0.340917	0	0	0	0	NO
control-651	chr13:g.32351021A>G	Control	BRCA2	1.47e-05	Non-Finnish European			0	1	0.340917	0	0	0	0	NO
case-699	chr13:g.32351047C>T	Case	BRCA2	2.94e-05	Non-Finnish European	Other BRCA	ER+	1	0	3.06935	0.01	0	0	0	NO
case-700	chr13:g.32351054C>T	Case	BRCA2	0.0003858	East Asian			1	0	3.06935	0.01	0	0	0	NO
control-50	chr13:g.32351059C>T	Control	BRCA2	0.0003857	East Asian			0	1	0.340917	0	0	0	0	NO
control-652	chr13:g.32351068G>A	Control	BRCA2					0	1	0.340917	0	0.01	0	0	NO
control-489	chr13:g.32351096C>G	Control	BRCA2	5.88e-05	Non-Finnish European			0	2	0.204514	0	0	0	0	NO
control-653	chr13:g.32351096C>G	Control	BRCA2	5.88e-05	Non-Finnish European			0	2	0.204514	0	0	0	0	NO
control-654	chr13:g.32351098T>A	Control	BRCA2					0	1	0.340917	0	0	0	0	NO
control-655	chr13:g.32351114G>A	Control	BRCA2					0	1	0.340917	0	0	0	0	NO
control-656	chr13:g.32351116C>T	Control	BRCA2	0.0001927	East Asian			0	1	0.340917	0	0	0	0	NO
control-657	chr13:g.32351179G>A	Control	BRCA2	2.94e-05	Non-Finnish European			0	1	0.340917	0.01	0	0	0	NO
case-701	chr13:g.32351192T>C	Case	BRCA2	5.88e-05	Non-Finnish European	TNBC	ER-	1	1	1.02293	0.01	0	0.01	0	NO
control-658	chr13:g.32351192T>C	Control	BRCA2	5.88e-05	Non-Finnish European			1	1	1.02293	0.01	0	0.01	0	NO
case-702	chr13:g.32351195T>G	Case	BRCA2	1.47e-05	Non-Finnish European	Other BRCA	ER-	1	0	3.06935	0.2	0.01	0.07	0	YES	Gain 102bp pseudoexon	included in Supplementary Table 4
case-703	chr13:g.32351199C>T	Case	BRCA2	6.54e-05	Admixed American			1	0	3.06935	0	0.02	0	0	NO
control-659	chr13:g.32351248T>A	Control	BRCA2					0	1	0.340917	0	0	0	0	NO
control-660	chr13:g.32351279G>A	Control	BRCA2	4.41e-05	Non-Finnish European			0	1	0.340917	0	0	0	0	NO
control-661	chr13:g.32351280G>A	Control	BRCA2					0	1	0.340917	0	0	0	0	NO
case-704	chr13:g.32351338T>G	Case	BRCA2	0.0005764	Ashkenazi Jewish			1	0	3.06935	0	0	0	0	NO
control-662	chr13:g.32351349A>G	Control	BRCA2	0.000294	Non-Finnish European			2	1	1.7052	0	0	0	0	NO
case-705	chr13:g.32351349A>G	Case	BRCA2	0.000294	Non-Finnish European			2	1	1.7052	0	0	0	0	NO
case-706	chr13:g.32351349A>G	Case	BRCA2	0.000294	Non-Finnish European			2	1	1.7052	0	0	0	0	NO
case-645	chr13:g.32351436A>G	Case	BRCA2	0.0001309	Admixed American	Other BRCA	ER+	1	0	3.06935	0	0	0	0	NO
case-707	chr13:g.32351482T>C	Case	BRCA2	8.82e-05	Non-Finnish European	TNBC	ER-	2	0	5.1165	0	0	0	0	NO
case-708	chr13:g.32351482T>C	Case	BRCA2	8.82e-05	Non-Finnish European	Other BRCA	ER+	2	0	5.1165	0	0	0	0	NO
control-663	chr13:g.32351499A>G	Control	BRCA2					0	1	0.340917	0	0	0	0	NO
control-664	chr13:g.32351506C>T	Control	BRCA2					0	1	0.340917	0	0	0	0	NO
case-581	chr13:g.32351521A>G	Case	BRCA2					1	0	3.06935	0	0	0	0	NO
control-665	chr13:g.32351521A>T	Control	BRCA2	1.47e-05	Non-Finnish European			0	2	0.204514	0	0	0	0	NO
control-666	chr13:g.32351521A>T	Control	BRCA2	1.47e-05	Non-Finnish European			0	2	0.204514	0	0	0	0	NO
case-709	chr13:g.32351547G>A	Case	BRCA2	0.0001448	African/African American			1	0	3.06935	0	0	0	0	NO
control-667	chr13:g.32351580T>C	Control	BRCA2					0	1	0.340917	0	0	0	0	NO
case-95	chr13:g.32351630G>A	Case	BRCA2	0.0008299	South Asian	Other BRCA	ER+	1	0	3.06935	0.01	0	0.01	0	NO
case-710	chr13:g.32351661A>G	Case	BRCA2	1.47e-05	Non-Finnish European	Other BRCA	ER+	1	0	3.06935	0	0	0	0	NO
case-711	chr13:g.32352043C>T	Case	BRCA2	0.0001931	African/African American	TNBC	ER-	1	0	3.06935	0	0	0	0.01	NO
control-668	chr13:g.32352115C>G	Control	BRCA2	1.47e-05	Non-Finnish European			0	1	0.340917	0	0	0.01	0	NO
case-712	chr13:g.32352138G>T	Case	BRCA2	2.94e-05	Non-Finnish European			1	0	3.06935	0	0	0	0.01	NO
case-713	chr13:g.32352193A>C	Case	BRCA2			Other BRCA	ER+	1	0	3.06935	0	0	0	0	NO
control-669	chr13:g.32352193A>G	Control	BRCA2	2.42e-05	African/African American			0	1	0.340917	0	0	0.03	0	NO
case-714	chr13:g.32352239T>A	Case	BRCA2	0.0006214	South Asian	Other BRCA	ER+	3	0	7.16439	0	0	0	0	NO
case-134	chr13:g.32352239T>A	Case	BRCA2	0.0006214	South Asian			3	0	7.16439	0	0	0	0	NO
case-715	chr13:g.32352239T>A	Case	BRCA2	0.0006214	South Asian	Other BRCA	ER-	3	0	7.16439	0	0	0	0	NO
control-670	chr13:g.32352260A>G	Control	BRCA2					0	1	0.340917	0	0	0	0	NO
case-716	chr13:g.32352320ATAGTT>A	Case	BRCA2	6.55e-05	Admixed American	Other BRCA	ER+	1	0	3.06935
case-717	chr13:g.32352361C>A	Case	BRCA2	6.56e-05	Admixed American	Other BRCA	ER+	1	0	3.06935	0	0	0	0	NO
control-671	chr13:g.32352452C>G	Control	BRCA2					0	1	0.340917	0	0	0	0	NO
control-672	chr13:g.32352612TG>T	Control	BRCA2					0	1	0.340917
control-673	chr13:g.32352657C>A	Control	BRCA2	0.0004785	None			0	1	0.340917	0	0	0	0	NO
control-674	chr13:g.32352709G>A	Control	BRCA2					0	1	0.340917	0	0	0	0	NO
case-135	chr13:g.32352762T>C	Case	BRCA2	0.0004789	None	Other BRCA	ER+	1	0	3.06935	0	0	0	0	NO
case-232	chr13:g.32352765T>TA	Case	BRCA2	0.0002071	South Asian	Other BRCA	ER-	1	0	3.06935
case-718	chr13:g.32352783A>G	Case	BRCA2					1	0	3.06935	0	0	0	0	NO
control-675	chr13:g.32352790T>A	Control	BRCA2	7.35e-05	Non-Finnish European			0	1	0.340917	0	0	0	0	NO
case-719	chr13:g.32352857T>C	Case	BRCA2			TNBC	ER-	1	0	3.06935	0	0	0	0	NO
case-720	chr13:g.32352884G>C	Case	BRCA2	1.47e-05	Non-Finnish European	Other BRCA	ER+	1	1	1.02293	0	0	0	0	NO
control-676	chr13:g.32352884G>C	Control	BRCA2	1.47e-05	Non-Finnish European			1	1	1.02293	0	0	0	0	NO
control-677	chr13:g.32352962T>G	Control	BRCA2	2.41e-05	African/African American			0	1	0.340917	0	0	0	0	NO
control-678	chr13:g.32353059A>G	Control	BRCA2	0.000473	None			0	2	0.204514	0	0	0	0	NO
control-679	chr13:g.32353059A>G	Control	BRCA2	0.000473	None			0	2	0.204514	0	0	0	0	NO
case-721	chr13:g.32353154C>T	Case	BRCA2	1.47e-05	Non-Finnish European	Other BRCA	ER-	1	0	3.06935	0	0	0	0	NO
case-722	chr13:g.32353172ATC>A	Case	BRCA2	0.0002887	Ashkenazi Jewish	Other BRCA	ER+	1	0	3.06935
control-680	chr13:g.32353269C>A	Control	BRCA2	5.88e-05	Non-Finnish European			0	1	0.340917	0	0	0	0	NO
case-463	chr13:g.32353275T>C	Case	BRCA2	2.94e-05	Non-Finnish European	Other BRCA	ER+	1	0	3.06935	0	0	0	0	NO
case-466	chr13:g.32353288T>A	Case	BRCA2					1	0	3.06935	0	0	0	0	NO
control-681	chr13:g.32353309A>C	Control	BRCA2	1.47e-05	Non-Finnish European			0	1	0.340917	0	0	0	0	NO
case-723	chr13:g.32353311T>A	Case	BRCA2	0.000207	South Asian			1	0	3.06935	0	0	0	0	NO
control-682	chr13:g.32353340A>AC	Control	BRCA2					0	1	0.340917
case-312	chr13:g.32353385G>A	Case	BRCA2	0.00332	South Asian	Other BRCA	ER+	5	0	11.2624	0	0	0	0	NO
case-8	chr13:g.32353385G>A	Case	BRCA2	0.00332	South Asian			5	0	11.2624	0	0	0	0	NO
case-724	chr13:g.32353385G>A	Case	BRCA2	0.00332	South Asian			5	0	11.2624	0	0	0	0	NO
case-311	chr13:g.32353385G>A	Case	BRCA2	0.00332	South Asian			5	0	11.2624	0	0	0	0	NO
case-725	chr13:g.32353385G>A	Case	BRCA2	0.00332	South Asian	Other BRCA	ER+	5	0	11.2624	0	0	0	0	NO
control-683	chr13:g.32353443T>G	Control	BRCA2	2.45e-05	African/African American			0	2	0.204514	0	0	0	0	NO
control-684	chr13:g.32353443T>G	Control	BRCA2	2.45e-05	African/African American			0	2	0.204514	0	0	0	0	NO
control-421	chr13:g.32353462A>G	Control	BRCA2					0	1	0.340917	0	0	0	0	NO
control-463	chr13:g.32353468T>A	Control	BRCA2					0	1	0.340917	0	0	0	0	NO
control-463	chr13:g.32353469A>G	Control	BRCA2					0	1	0.340917	0	0	0	0	NO
control-685	chr13:g.32353509C>T	Control	BRCA2	0.0002071	South Asian			1	1	1.02293	0	0	0.01	0	NO
case-726	chr13:g.32353509C>T	Case	BRCA2	0.0002071	South Asian			1	1	1.02293	0	0	0.01	0	NO
case-727	chr13:g.32353513T>G	Case	BRCA2			TNBC	ER-	1	0	3.06935	0	0	0	0	NO
case-135	chr13:g.32353591GAC>G	Case	BRCA2			Other BRCA	ER+	1	0	3.06935
case-728	chr13:g.32353616C>G	Case	BRCA2					1	0	3.06935	0	0	0	0.01	NO
case-139	chr13:g.32353620T>C	Case	BRCA2			Other BRCA	ER+	1	2	0.613652	0	0	0.01	0	NO
control-115	chr13:g.32353620T>C	Control	BRCA2					1	2	0.613652	0	0	0.01	0	NO
control-116	chr13:g.32353620T>C	Control	BRCA2					1	2	0.613652	0	0	0.01	0	NO
case-729	chr13:g.32353654G>A	Case	BRCA2	4.41e-05	Non-Finnish European	Other BRCA	ER+	1	0	3.06935	0	0	0	0.02	NO
case-466	chr13:g.32353674G>C	Case	BRCA2					1	0	3.06935	0	0	0	0.01	NO
control-686	chr13:g.32353722G>A	Control	BRCA2	0.0005293	Non-Finnish European			5	4	1.25049	0	0	0	0.03	NO
case-150	chr13:g.32353722G>A	Case	BRCA2	0.0005293	Non-Finnish European			5	4	1.25049	0	0	0	0.03	NO
case-730	chr13:g.32353722G>A	Case	BRCA2	0.0005293	Non-Finnish European	Other BRCA	ER+	5	4	1.25049	0	0	0	0.03	NO
control-687	chr13:g.32353722G>A	Control	BRCA2	0.0005293	Non-Finnish European			5	4	1.25049	0	0	0	0.03	NO
case-731	chr13:g.32353722G>A	Case	BRCA2	0.0005293	Non-Finnish European			5	4	1.25049	0	0	0	0.03	NO
control-688	chr13:g.32353722G>A	Control	BRCA2	0.0005293	Non-Finnish European			5	4	1.25049	0	0	0	0.03	NO
case-732	chr13:g.32353722G>A	Case	BRCA2	0.0005293	Non-Finnish European	Other BRCA	ER+	5	4	1.25049	0	0	0	0.03	NO
control-689	chr13:g.32353722G>A	Control	BRCA2	0.0005293	Non-Finnish European			5	4	1.25049	0	0	0	0.03	NO
case-733	chr13:g.32353722G>A	Case	BRCA2	0.0005293	Non-Finnish European			5	4	1.25049	0	0	0	0.03	NO
control-690	chr13:g.32353725T>C	Control	BRCA2	2.94e-05	Non-Finnish European			0	2	0.204514	0	0	0.05	0	NO
control-199	chr13:g.32353725T>C	Control	BRCA2	2.94e-05	Non-Finnish European			0	2	0.204514	0	0	0.05	0	NO
case-734	chr13:g.32353849A>T	Case	BRCA2	5.88e-05	Non-Finnish European			2	0	5.1165	0	0	0	0	NO
case-735	chr13:g.32353849A>T	Case	BRCA2	5.88e-05	Non-Finnish European	TNBC	ER-	2	0	5.1165	0	0	0	0	NO
control-691	chr13:g.32353852T>G	Control	BRCA2					0	1	0.340917	0.05	0	0.24	0.03	YES	Gain 99bp pseudoexon	included in Supplementary Table 4
control-692	chr13:g.32353856G>C	Control	BRCA2					0	1	0.340917	0	0	0.03	0.01	NO
control-693	chr13:g.32353877T>G	Control	BRCA2					0	1	0.340917	0	0	0	0	NO
case-736	chr13:g.32353990A>G	Case	BRCA2	0.0002645	African/African American			1	0	3.06935	0	0	0	0	NO
control-694	chr13:g.32354048A>G	Control	BRCA2					0	1	0.340917	0	0	0	0	NO
control-279	chr13:g.32354049CTT>C	Control	BRCA2	2.42e-05	African/African American			0	1	0.340917
case-737	chr13:g.32354054T>C	Case	BRCA2	2.41e-05	African/African American	Other BRCA	ER+	2	1	1.7052	0	0	0	0	NO
control-695	chr13:g.32354054T>C	Control	BRCA2	2.41e-05	African/African American			2	1	1.7052	0	0	0	0	NO
case-738	chr13:g.32354054T>C	Case	BRCA2	2.41e-05	African/African American	Other BRCA	ER+	2	1	1.7052	0	0	0	0	NO
case-739	chr13:g.32354058A>G	Case	BRCA2	4.41e-05	Non-Finnish European	Other BRCA	ER-	1	1	1.02293	0	0	0.01	0	NO
control-696	chr13:g.32354058A>G	Control	BRCA2	4.41e-05	Non-Finnish European			1	1	1.02293	0	0	0.01	0	NO
control-697	chr13:g.32354070G>A	Control	BRCA2	0.0001323	Non-Finnish European			1	2	0.613652	0	0	0	0	NO
case-740	chr13:g.32354070G>A	Case	BRCA2	0.0001323	Non-Finnish European			1	2	0.613652	0	0	0	0	NO
control-698	chr13:g.32354070G>A	Control	BRCA2	0.0001323	Non-Finnish European			1	2	0.613652	0	0	0	0	NO
control-699	chr13:g.32354074T>TA	Control	BRCA2	0.000147	Non-Finnish European			1	1	1.02293
case-741	chr13:g.32354074T>TA	Case	BRCA2	0.000147	Non-Finnish European			1	1	1.02293
control-700	chr13:g.32354091G>A	Control	BRCA2					0	1	0.340917	0	0	0	0	NO
control-701	chr13:g.32354178C>T	Control	BRCA2	0.0004789	None			1	4	0.340798	0	0	0	0	NO
control-702	chr13:g.32354178C>T	Control	BRCA2	0.0004789	None			1	4	0.340798	0	0	0	0	NO
control-703	chr13:g.32354178C>T	Control	BRCA2	0.0004789	None			1	4	0.340798	0	0	0	0	NO
control-704	chr13:g.32354178C>T	Control	BRCA2	0.0004789	None			1	4	0.340798	0	0	0	0	NO
case-729	chr13:g.32354178C>T	Case	BRCA2	0.0004789	None	Other BRCA	ER+	1	4	0.340798	0	0	0	0	NO
control-643	chr13:g.32354179G>A	Control	BRCA2	8.82e-05	Non-Finnish European			0	1	0.340917	0	0	0	0	NO
control-705	chr13:g.32354283G>A	Control	BRCA2	2.42e-05	African/African American			0	2	0.204514	0	0	0	0	NO
control-706	chr13:g.32354283G>A	Control	BRCA2	2.42e-05	African/African American			0	2	0.204514	0	0	0	0	NO
case-742	chr13:g.32354299C>T	Case	BRCA2			TNBC	ER-	1	0	3.06935	0	0	0	0	NO
case-460	chr13:g.32354303T>C	Case	BRCA2	6.55e-05	Admixed American			2	0	5.1165	0	0	0	0	NO
case-459	chr13:g.32354303T>C	Case	BRCA2	6.55e-05	Admixed American			2	0	5.1165	0	0	0	0	NO
control-707	chr13:g.32354314T>C	Control	BRCA2	5.88e-05	Non-Finnish European			0	1	0.340917	0	0	0	0	NO
control-708	chr13:g.32354358A>T	Control	BRCA2	0.0002072	South Asian			0	1	0.340917	0	0	0	0	NO
case-743	chr13:g.32354501A>C	Case	BRCA2					2	0	5.1165	0	0	0	0	NO
case-744	chr13:g.32354501A>C	Case	BRCA2					2	0	5.1165	0	0	0	0	NO
control-709	chr13:g.32354507G>C	Control	BRCA2	0.0004149	South Asian			0	1	0.340917	0	0	0	0	NO
case-745	chr13:g.32354516G>A	Case	BRCA2	4.83e-05	African/African American	Other BRCA	ER+	1	0	3.06935	0	0	0	0	NO
case-104	chr13:g.32354534G>A	Case	BRCA2					1	0	3.06935	0	0	0	0	NO
case-746	chr13:g.32354562G>C	Case	BRCA2					1	0	3.06935	0	0	0.01	0	NO
case-747	chr13:g.32354579T>G	Case	BRCA2					1	0	3.06935	0	0	0	0	NO
case-748	chr13:g.32354587G>A	Case	BRCA2			Other BRCA	ER+	1	0	3.06935	0	0	0	0	NO
case-749	chr13:g.32354593A>G	Case	BRCA2			Other BRCA	ER+	1	0	3.06935	0	0	0	0	NO
control-710	chr13:g.32354596A>G	Control	BRCA2	0.0002352	Non-Finnish European			3	1	2.38771	0	0	0	0	NO
case-750	chr13:g.32354596A>G	Case	BRCA2	0.0002352	Non-Finnish European	Other BRCA	ER+	3	1	2.38771	0	0	0	0	NO
case-705	chr13:g.32354596A>G	Case	BRCA2	0.0002352	Non-Finnish European			3	1	2.38771	0	0	0	0	NO
case-751	chr13:g.32354596A>G	Case	BRCA2	0.0002352	Non-Finnish European			3	1	2.38771	0	0	0	0	NO
case-752	chr13:g.32354666T>C	Case	BRCA2	2.94e-05	Non-Finnish European	TNBC	ER-	1	1	1.02293	0	0	0	0	NO
control-711	chr13:g.32354666T>C	Control	BRCA2	2.94e-05	Non-Finnish European			1	1	1.02293	0	0	0	0	NO
case-753	chr13:g.32354667G>A	Case	BRCA2					1	0	3.06935	0	0	0	0	NO
case-754	chr13:g.32354713T>C	Case	BRCA2	0.0002072	South Asian	TNBC	ER-	1	0	3.06935	0	0	0	0	NO
case-755	chr13:g.32354751T>TA	Case	BRCA2					1	0	3.06935
control-712	chr13:g.32354819G>A	Control	BRCA2					0	1	0.340917	0	0	0	0	NO
control-713	chr13:g.32354850C>T	Control	BRCA2					0	1	0.340917	0.01	0	0.01	0	NO
control-714	chr13:g.32355311A>G	Control	BRCA2	0.0001617	Non-Finnish European			4	4	1.02295	0	0	0	0.01	NO
case-756	chr13:g.32355311A>G	Case	BRCA2	0.0001617	Non-Finnish European			4	4	1.02295	0	0	0	0.01	NO
case-757	chr13:g.32355311A>G	Case	BRCA2	0.0001617	Non-Finnish European			4	4	1.02295	0	0	0	0.01	NO
case-697	chr13:g.32355311A>G	Case	BRCA2	0.0001617	Non-Finnish European	Other BRCA	ER+	4	4	1.02295	0	0	0	0.01	NO
control-715	chr13:g.32355311A>G	Control	BRCA2	0.0001617	Non-Finnish European			4	4	1.02295	0	0	0	0.01	NO
control-716	chr13:g.32355311A>G	Control	BRCA2	0.0001617	Non-Finnish European			4	4	1.02295	0	0	0	0.01	NO
case-656	chr13:g.32355311A>G	Case	BRCA2	0.0001617	Non-Finnish European			4	4	1.02295	0	0	0	0.01	NO
control-717	chr13:g.32355311A>G	Control	BRCA2	0.0001617	Non-Finnish European			4	4	1.02295	0	0	0	0.01	NO
case-517	chr13:g.32355342G>A	Case	BRCA2	0.001348	East Asian	Other BRCA	ER+	1	0	3.06935	0	0	0	0	NO
control-718	chr13:g.32355366T>C	Control	BRCA2					0	2	0.204514	0	0	0.01	0	NO
control-719	chr13:g.32355366T>C	Control	BRCA2					0	2	0.204514	0	0	0.01	0	NO
case-758	chr13:g.32355591G>T	Case	BRCA2	5.88e-05	Non-Finnish European	Other BRCA	ER+	1	0	3.06935	0	0	0	0	NO
case-153	chr13:g.32355633G>A	Case	BRCA2	0.0001765	Non-Finnish European	Other BRCA	ER-	1	1	1.02293	0	0	0	0	NO
control-720	chr13:g.32355633G>A	Control	BRCA2	0.0001765	Non-Finnish European			1	1	1.02293	0	0	0	0	NO
control-721	chr13:g.32356064CAG>C	Control	BRCA2	4.46e-05	Non-Finnish European			0	1	0.340917
control-722	chr13:g.32356072C>T	Control	BRCA2	0.003497	Middle Eastern			1	1	1.02293	0.04	0.01	0	0	NO
case-759	chr13:g.32356072C>T	Case	BRCA2	0.003497	Middle Eastern	TNBC	ER-	1	1	1.02293	0.04	0.01	0	0	NO
control-723	chr13:g.32356099A>G	Control	BRCA2	6.58e-05	Admixed American			0	2	0.204514	0.01	0.05	0	0	NO
control-724	chr13:g.32356099A>G	Control	BRCA2	6.58e-05	Admixed American			0	2	0.204514	0.01	0.05	0	0	NO
control-725	chr13:g.32356385T>G	Control	BRCA2	7.35e-05	Non-Finnish European			0	1	0.340917	0	0.01	0	0	NO
case-760	chr13:g.32356732AATC>A	Case	BRCA2	0.0004776	None			3	0	7.16439
case-761	chr13:g.32356732AATC>A	Case	BRCA2	0.0004776	None	Other BRCA	ER+	3	0	7.16439
case-762	chr13:g.32356732AATC>A	Case	BRCA2	0.0004776	None	Other BRCA	ER+	3	0	7.16439
case-763	chr13:g.32356758C>T	Case	BRCA2			Other BRCA	ER+	1	0	3.06935	0.01	0	0.01	0	NO
case-764	chr13:g.32356762G>A	Case	BRCA2	4.41e-05	Non-Finnish European	Other BRCA	ER+	1	0	3.06935	0	0	0	0	NO
control-307	chr13:g.32356767C>T	Control	BRCA2					0	2	0.204514	0	0	0	0	NO
control-306	chr13:g.32356767C>T	Control	BRCA2					0	2	0.204514	0	0	0	0	NO
case-765	chr13:g.32356802A>G	Case	BRCA2	0.001731	East Asian	Other BRCA	ER+	1	0	3.06935	0	0.01	0	0	NO
case-766	chr13:g.32356826C>T	Case	BRCA2					1	0	3.06935	0	0	0	0	NO
control-726	chr13:g.32356829C>T	Control	BRCA2					0	1	0.340917	0	0	0	0	NO
control-727	chr13:g.32356883A>C	Control	BRCA2	0.0004785	None			0	1	0.340917	0	0.01	0	0	NO
control-728	chr13:g.32356908T>C	Control	BRCA2	1.47e-05	Non-Finnish European			0	2	0.204514	0	0	0	0	NO
control-387	chr13:g.32356908T>C	Control	BRCA2	1.47e-05	Non-Finnish European			0	2	0.204514	0	0	0	0	NO
control-729	chr13:g.32356910C>T	Control	BRCA2					0	1	0.340917	0	0	0	0	NO
control-730	chr13:g.32356925G>A	Control	BRCA2					0	1	0.340917	0	0	0	0	NO
case-767	chr13:g.32357056A>T	Case	BRCA2	0.0005767	East Asian	Other BRCA	ER+	2	0	5.1165	0.01	0.01	0.02	0	NO
case-768	chr13:g.32357056A>T	Case	BRCA2	0.0005767	East Asian			2	0	5.1165	0.01	0.01	0.02	0	NO
case-769	chr13:g.32357058C>A	Case	BRCA2			Other BRCA	ER+	1	0	3.06935	0	0	0	0	NO
case-770	chr13:g.32357068G>A	Case	BRCA2	0.0001323	Non-Finnish European	Other BRCA	ER+	3	3	1.02294	0	0	0.01	0	NO
control-731	chr13:g.32357068G>A	Control	BRCA2	0.0001323	Non-Finnish European			3	3	1.02294	0	0	0.01	0	NO
case-771	chr13:g.32357068G>A	Case	BRCA2	0.0001323	Non-Finnish European	Other BRCA	ER+	3	3	1.02294	0	0	0.01	0	NO
control-732	chr13:g.32357068G>A	Control	BRCA2	0.0001323	Non-Finnish European			3	3	1.02294	0	0	0.01	0	NO
control-733	chr13:g.32357068G>A	Control	BRCA2	0.0001323	Non-Finnish European			3	3	1.02294	0	0	0.01	0	NO
case-772	chr13:g.32357068G>A	Case	BRCA2	0.0001323	Non-Finnish European	TNBC	ER-	3	3	1.02294	0	0	0.01	0	NO
case-773	chr13:g.32357133C>T	Case	BRCA2			Other BRCA	ER+	1	0	3.06935	0	0	0	0	NO
case-774	chr13:g.32357148C>A	Case	BRCA2					3	0	7.16439	0	0	0	0	NO
case-775	chr13:g.32357148C>A	Case	BRCA2					3	0	7.16439	0	0	0	0	NO
case-695	chr13:g.32357148C>A	Case	BRCA2			Other BRCA	ER+	3	0	7.16439	0	0	0	0	NO
control-734	chr13:g.32357164A>G	Control	BRCA2	6.55e-05	Admixed American			2	2	1.02294	0	0	0	0	NO
case-776	chr13:g.32357164A>G	Case	BRCA2	6.55e-05	Admixed American	Other BRCA	ER+	2	2	1.02294	0	0	0	0	NO
control-735	chr13:g.32357164A>G	Control	BRCA2	6.55e-05	Admixed American			2	2	1.02294	0	0	0	0	NO
case-777	chr13:g.32357164A>G	Case	BRCA2	6.55e-05	Admixed American			2	2	1.02294	0	0	0	0	NO
control-736	chr13:g.32357181A>T	Control	BRCA2	2.94e-05	Non-Finnish European			0	1	0.340917	0.01	0	0	0	NO
control-71	chr13:g.32357219C>T	Control	BRCA2					0	1	0.340917	0	0	0	0	NO
control-737	chr13:g.32357222T>C	Control	BRCA2	0.0002825	Finnish			1	1	1.02293	0	0	0	0	NO
case-778	chr13:g.32357222T>C	Case	BRCA2	0.0002825	Finnish	Other BRCA	ER+	1	1	1.02293	0	0	0	0	NO
control-738	chr13:g.32357280A>T	Control	BRCA2					0	1	0.340917	0	0	0	0	NO
case-779	chr13:g.32357295A>T	Case	BRCA2	2.94e-05	Non-Finnish European			1	0	3.06935	0	0.01	0	0	NO
case-780	chr13:g.32357354C>A	Case	BRCA2			TNBC	ER-	1	0	3.06935	0	0	0	0	NO
control-739	chr13:g.32357359G>A	Control	BRCA2	2.41e-05	African/African American			0	2	0.204514	0	0.02	0	0	NO
control-740	chr13:g.32357359G>A	Control	BRCA2	2.41e-05	African/African American			0	2	0.204514	0	0.02	0	0	NO
case-781	chr13:g.32357360T>TG	Case	BRCA2					1	0	3.06935
control-635	chr13:g.32357371C>A	Control	BRCA2	1.47e-05	Non-Finnish European			0	1	0.340917	0.01	0	0	0	NO
control-741	chr13:g.32357400T>TA	Control	BRCA2					0	1	0.340917
case-782	chr13:g.32357403ACTT>A	Case	BRCA2			Other BRCA	ER+	1	0	3.06935
case-783	chr13:g.32357443G>A	Case	BRCA2	0.0001927	East Asian			1	0	3.06935	0.05	0	0.04	0	NO
case-784	chr13:g.32357458A>G	Case	BRCA2					1	0	3.06935	0.05	0	0.03	0	NO
control-742	chr13:g.32357522G>A	Control	BRCA2	2.94e-05	Non-Finnish European			0	1	0.340917	0.3	0	0.29	0	YES	Gain 50bp pseudoexon	included in Supplementary Table 4
control-743	chr13:g.32357557T>A	Control	BRCA2	2.94e-05	Non-Finnish European			0	1	0.340917	0	0.05	0	0.03	NO
case-785	chr13:g.32357594ATAACTT>A	Case	BRCA2			TNBC	ER-	1	0	3.06935
control-744	chr13:g.32357597A>G	Control	BRCA2	2.41e-05	African/African American			0	1	0.340917	0.01	0	0	0	NO
control-745	chr13:g.32357626GTAGT>G	Control	BRCA2	2.41e-05	African/African American			0	1	0.340917
control-746	chr13:g.32357628A>G	Control	BRCA2	1.47e-05	Non-Finnish European			0	2	0.204514	0	0	0	0	NO
control-747	chr13:g.32357628A>G	Control	BRCA2	1.47e-05	Non-Finnish European			0	2	0.204514	0	0	0	0	NO
control-748	chr13:g.32357950G>T	Control	BRCA2					0	1	0.340917	0	0	0	0.04	NO
control-749	chr13:g.32357954G>T	Control	BRCA2	1.47e-05	Non-Finnish European			0	1	0.340917	0	0	0	0.03	NO
case-786	chr13:g.32358046A>G	Case	BRCA2			Other BRCA	ER+	1	0	3.06935	0	0	0.01	0	NO
control-750	chr13:g.32358096G>A	Control	BRCA2	0.0004776	None			1	2	0.613652	0	0	0	0.01	NO
case-787	chr13:g.32358096G>A	Case	BRCA2	0.0004776	None	TNBC	ER-	1	2	0.613652	0	0	0	0.01	NO
control-751	chr13:g.32358096G>A	Control	BRCA2	0.0004776	None			1	2	0.613652	0	0	0	0.01	NO
case-788	chr13:g.32358123C>G	Case	BRCA2			TNBC	ER-	1	1	1.02293	0	0	0	0	NO
control-752	chr13:g.32358123C>G	Control	BRCA2					1	1	1.02293	0	0	0	0	NO
case-129	chr13:g.32358181TA>T	Case	BRCA2					1	0	3.06935
case-789	chr13:g.32358197C>T	Case	BRCA2	2.41e-05	African/African American			1	0	3.06935	0	0	0	0	NO
case-790	chr13:g.32358549T>C	Case	BRCA2			TNBC	ER-	1	0	3.06935	0	0	0	0	NO
control-753	chr13:g.32358584G>A	Control	BRCA2	1.47e-05	Non-Finnish European			0	1	0.340917	0	0	0	0	NO
case-135	chr13:g.32358593A>G	Case	BRCA2			Other BRCA	ER+	1	0	3.06935	0	0	0	0	NO
case-791	chr13:g.32358611G>A	Case	BRCA2					1	0	3.06935	0	0	0	0	NO
control-754	chr13:g.32358690C>T	Control	BRCA2	2.95e-05	Non-Finnish European			0	1	0.340917	0	0	0	0	NO
case-792	chr13:g.32359029C>G	Case	BRCA2	0.000103	Non-Finnish European			1	0	3.06935	0	0	0	0	NO
control-755	chr13:g.32359068A>C	Control	BRCA2	1.47e-05	Non-Finnish European			1	1	1.02293	0	0	0	0	NO
case-793	chr13:g.32359068A>C	Case	BRCA2	1.47e-05	Non-Finnish European			1	1	1.02293	0	0	0	0	NO
case-794	chr13:g.32359092C>T	Case	BRCA2	6.57e-05	Admixed American			1	0	3.06935	0	0	0	0	NO
control-756	chr13:g.32359137G>A	Control	BRCA2	6.05e-05	Non-Finnish European			0	1	0.340917	0	0	0	0	NO
control-757	chr13:g.32359266T>G	Control	BRCA2	1.48e-05	Non-Finnish European			0	1	0.340917	0	0	0	0	NO
control-758	chr13:g.32359291A>G	Control	BRCA2					0	1	0.340917	0	0	0	0	NO
case-795	chr13:g.32359317A>G	Case	BRCA2			TNBC	ER-	1	0	3.06935	0	0	0	0	NO
case-796	chr13:g.32359324T>G	Case	BRCA2	0.000478	None	Other BRCA	ER+	1	0	3.06935	0	0	0	0	NO
case-281	chr13:g.32359363CAG>C	Case	BRCA2	0.003958	South Asian	Other BRCA	ER+	1	0	3.06935
case-797	chr13:g.32359445C>T	Case	BRCA2	0.0004776	None			1	1	1.02293	0	0	0	0	NO
control-759	chr13:g.32359445C>T	Control	BRCA2	0.0004776	None			1	1	1.02293	0	0	0	0	NO
case-798	chr13:g.32359448C>A	Case	BRCA2	1.47e-05	Non-Finnish European			1	0	3.06935	0	0	0	0	NO
control-760	chr13:g.32359500GAT>G	Control	BRCA2					0	1	0.340917
case-8	chr13:g.32359570T>C	Case	BRCA2	0.006004	South Asian			1	0	3.06935	0	0	0	0	NO
control-761	chr13:g.32359664C>G	Control	BRCA2	0.0001309	Admixed American			0	2	0.204514	0	0	0	0	NO
control-762	chr13:g.32359664C>G	Control	BRCA2	0.0001309	Admixed American			0	2	0.204514	0	0	0	0	NO
case-799	chr13:g.32359668C>A	Case	BRCA2					1	0	3.06935	0	0	0	0	NO
control-763	chr13:g.32359668C>T	Control	BRCA2	0.0003528	Non-Finnish European			3	5	0.650734	0	0	0	0	NO
control-764	chr13:g.32359668C>T	Control	BRCA2	0.0003528	Non-Finnish European			3	5	0.650734	0	0	0	0	NO
control-765	chr13:g.32359668C>T	Control	BRCA2	0.0003528	Non-Finnish European			3	5	0.650734	0	0	0	0	NO
case-800	chr13:g.32359668C>T	Case	BRCA2	0.0003528	Non-Finnish European	TNBC	ER-	3	5	0.650734	0	0	0	0	NO
control-766	chr13:g.32359668C>T	Control	BRCA2	0.0003528	Non-Finnish European			3	5	0.650734	0	0	0	0	NO
case-801	chr13:g.32359668C>T	Case	BRCA2	0.0003528	Non-Finnish European	Other BRCA	ER-	3	5	0.650734	0	0	0	0	NO
control-767	chr13:g.32359668C>T	Control	BRCA2	0.0003528	Non-Finnish European			3	5	0.650734	0	0	0	0	NO
case-802	chr13:g.32359668C>T	Case	BRCA2	0.0003528	Non-Finnish European			3	5	0.650734	0	0	0	0	NO
control-768	chr13:g.32359669G>A	Control	BRCA2	0.000131	Admixed American			0	1	0.340917	0	0	0	0	NO
control-170	chr13:g.32359678A>G	Control	BRCA2	1.47e-05	Non-Finnish European			0	1	0.340917	0	0	0	0	NO
control-769	chr13:g.32359705G>T	Control	BRCA2	0.0001029	Non-Finnish European			0	1	0.340917	0	0	0	0	NO
case-803	chr13:g.32359738T>G	Case	BRCA2	0.0004776	None	Other BRCA	ER-	1	1	1.02293	0	0	0	0	NO
control-770	chr13:g.32359738T>G	Control	BRCA2	0.0004776	None			1	1	1.02293	0	0	0	0	NO
case-804	chr13:g.32359742G>A	Case	BRCA2	0.0005894	Admixed American			1	0	3.06935	0	0	0	0	NO
control-771	chr13:g.32359803T>A	Control	BRCA2	1.47e-05	Non-Finnish European			0	1	0.340917	0	0	0	0	NO
control-772	chr13:g.32359837A>T	Control	BRCA2					1	2	0.613652	0	0	0	0	NO
control-773	chr13:g.32359837A>T	Control	BRCA2					1	2	0.613652	0	0	0	0	NO
case-805	chr13:g.32359837A>T	Case	BRCA2			Other BRCA	ER+	1	2	0.613652	0	0	0	0	NO
case-806	chr13:g.32359851G>A	Case	BRCA2	1.47e-05	Non-Finnish European	Other BRCA	ER+	1	0	3.06935	0	0	0	0	NO
case-806	chr13:g.32359852A>C	Case	BRCA2	1.47e-05	Non-Finnish European	Other BRCA	ER+	1	0	3.06935	0	0	0	0	NO
case-807	chr13:g.32359862A>G	Case	BRCA2			Other BRCA	ER+	1	0	3.06935	0	0	0	0	NO
case-405	chr13:g.32359870G>A	Case	BRCA2	0.0002649	African/African American			1	0	3.06935	0	0	0	0	NO
case-808	chr13:g.32359870G>C	Case	BRCA2			Other BRCA	ER+	1	0	3.06935	0	0	0	0	NO
case-809	chr13:g.32359873A>G	Case	BRCA2	1.47e-05	Non-Finnish European	Other BRCA	ER+	1	0	3.06935	0	0	0	0	NO
case-810	chr13:g.32359876A>T	Case	BRCA2					1	0	3.06935	0	0	0	0	NO
control-774	chr13:g.32359885A>G	Control	BRCA2	2.94e-05	Non-Finnish European			0	1	0.340917	0	0	0	0	NO
case-811	chr13:g.32359906C>T	Case	BRCA2	2.94e-05	Non-Finnish European	Other BRCA	ER+	1	0	3.06935	0	0	0	0	NO
case-812	chr13:g.32359935C>T	Case	BRCA2	1.47e-05	Non-Finnish European			1	0	3.06935	0	0	0	0	NO
control-775	chr13:g.32359969A>G	Control	BRCA2	6.54e-05	Admixed American			1	1	1.02293	0	0	0	0	NO
case-538	chr13:g.32359969A>G	Case	BRCA2	6.54e-05	Admixed American			1	1	1.02293	0	0	0	0	NO
control-776	chr13:g.32359970T>C	Control	BRCA2					0	1	0.340917	0	0	0	0	NO
control-777	chr13:g.32360061C>T	Control	BRCA2	0.0001029	Non-Finnish European			0	2	0.204514	0	0	0	0	NO
control-778	chr13:g.32360061C>T	Control	BRCA2	0.0001029	Non-Finnish European			0	2	0.204514	0	0	0	0	NO
case-129	chr13:g.32360062G>A	Case	BRCA2	0.001153	Ashkenazi Jewish			2	0	5.1165	0	0	0	0	NO
case-813	chr13:g.32360062G>A	Case	BRCA2	0.001153	Ashkenazi Jewish	Other BRCA	ER+	2	0	5.1165	0	0	0	0	NO
control-779	chr13:g.32360121G>A	Control	BRCA2	1.47e-05	Non-Finnish European			0	2	0.204514	0	0	0	0	NO
control-780	chr13:g.32360121G>A	Control	BRCA2	1.47e-05	Non-Finnish European			0	2	0.204514	0	0	0	0	NO
case-4	chr13:g.32360122A>T	Case	BRCA2			Other BRCA	ER+	1	0	3.06935	0	0	0	0	NO
control-354	chr13:g.32360136G>GA	Control	BRCA2	7.35e-05	Non-Finnish European			0	2	0.204514
control-781	chr13:g.32360136G>GA	Control	BRCA2	7.35e-05	Non-Finnish European			0	2	0.204514
case-814	chr13:g.32360189A>G	Case	BRCA2					2	0	5.1165	0	0	0	0	NO
case-815	chr13:g.32360189A>G	Case	BRCA2					2	0	5.1165	0	0	0	0	NO
case-816	chr13:g.32360244G>A	Case	BRCA2	0.006426	South Asian			1	0	3.06935	0	0	0	0	NO
case-817	chr13:g.32360274G>C	Case	BRCA2			Other BRCA	ER-	1	0	3.06935	0	0	0	0	NO
case-818	chr13:g.32360284A>G	Case	BRCA2	0.0002645	Non-Finnish European	Other BRCA	ER-	2	0	5.1165	0	0	0	0	NO
case-819	chr13:g.32360284A>G	Case	BRCA2	0.0002645	Non-Finnish European	TNBC	ER-	2	0	5.1165	0	0	0	0	NO
control-782	chr13:g.32360355G>A	Control	BRCA2					0	1	0.340917	0	0	0.01	0	NO
control-783	chr13:g.32360395T>C	Control	BRCA2	0.0001309	Admixed American			0	1	0.340917	0	0	0	0	NO
case-820	chr13:g.32360429G>A	Case	BRCA2	2.94e-05	Non-Finnish European			1	1	1.02293	0	0	0	0	NO
control-784	chr13:g.32360429G>A	Control	BRCA2	2.94e-05	Non-Finnish European			1	1	1.02293	0	0	0	0	NO
case-821	chr13:g.32360599C>T	Case	BRCA2					1	0	3.06935	0	0	0	0	NO
case-822	chr13:g.32360609C>T	Case	BRCA2	2.94e-05	Non-Finnish European			1	0	3.06935	0	0	0	0	NO
control-785	chr13:g.32360674TG>T	Control	BRCA2	0.001152	Ashkenazi Jewish			0	1	0.340917
control-785	chr13:g.32360676A>T	Control	BRCA2	0.001153	Ashkenazi Jewish			0	1	0.340917	0	0	0	0	NO
case-823	chr13:g.32360687C>T	Case	BRCA2	0.002697	South Asian	Other BRCA	ER+	2	0	5.1165	0	0	0	0	NO
case-824	chr13:g.32360687C>T	Case	BRCA2	0.002697	South Asian			2	0	5.1165	0	0	0	0	NO
case-825	chr13:g.32360747A>C	Case	BRCA2					1	0	3.06935	0	0	0	0	NO
case-826	chr13:g.32360751A>G	Case	BRCA2					1	0	3.06935	0	0	0	0	NO
control-786	chr13:g.32360762A>G	Control	BRCA2	4.41e-05	Non-Finnish European			0	2	0.204514	0	0	0	0	NO
control-787	chr13:g.32360762A>G	Control	BRCA2	4.41e-05	Non-Finnish European			0	2	0.204514	0	0	0	0	NO
case-827	chr13:g.32360778C>T	Case	BRCA2					1	0	3.06935	0	0	0	0	NO
case-828	chr13:g.32360876G>A	Case	BRCA2	0.0001307	Admixed American	TNBC	ER-	2	0	5.1165	0	0	0	0	NO
case-829	chr13:g.32360876G>A	Case	BRCA2	0.0001307	Admixed American			2	0	5.1165	0	0	0	0	NO
case-830	chr13:g.32360965A>G	Case	BRCA2					1	0	3.06935	0	0	0	0	NO
control-424	chr13:g.32360972A>T	Control	BRCA2	1.47e-05	Non-Finnish European			0	1	0.340917	0	0	0	0	NO
case-831	chr13:g.32360997T>G	Case	BRCA2	0.001442	Ashkenazi Jewish	Other BRCA	ER+	1	1	1.02293	0	0	0	0	NO
control-788	chr13:g.32360997T>G	Control	BRCA2	0.001442	Ashkenazi Jewish			1	1	1.02293	0	0	0	0	NO
case-832	chr13:g.32361005T>G	Case	BRCA2	9.42e-05	Finnish			2	0	5.1165	0	0	0	0	NO
case-833	chr13:g.32361005T>G	Case	BRCA2	9.42e-05	Finnish	Other BRCA	ER-	2	0	5.1165	0	0	0	0	NO
case-834	chr13:g.32361043A>T	Case	BRCA2	6.55e-05	Admixed American			1	0	3.06935	0	0	0	0	NO
control-789	chr13:g.32361062A>G	Control	BRCA2					0	1	0.340917	0	0	0	0	NO
control-593	chr13:g.32361083T>G	Control	BRCA2					0	1	0.340917	0	0	0	0	NO
case-835	chr13:g.32361119C>T	Case	BRCA2	0.000131	Admixed American	Other BRCA	ER+	1	0	3.06935	0	0	0	0	NO
control-790	chr13:g.32361120G>A	Control	BRCA2	0.0001925	East Asian			0	1	0.340917	0	0	0	0	NO
control-791	chr13:g.32361121G>T	Control	BRCA2					0	1	0.340917	0	0	0	0	NO
case-649	chr13:g.32361197G>A	Case	BRCA2	2.41e-05	African/African American			1	0	3.06935	0	0	0	0	NO
case-836	chr13:g.32361205G>A	Case	BRCA2	1.47e-05	Non-Finnish European			1	0	3.06935	0	0	0	0	NO
control-792	chr13:g.32361210C>A	Control	BRCA2					0	1	0.340917	0	0	0	0	NO
case-837	chr13:g.32361241A>G	Case	BRCA2	0.0003846	East Asian	Other BRCA	ER+	1	0	3.06935	0	0	0.02	0	NO
control-778	chr13:g.32361246C>T	Control	BRCA2	2.42e-05	African/African American			0	1	0.340917	0	0	0	0	NO
control-150	chr13:g.32361259C>G	Control	BRCA2					0	1	0.340917	0	0	0	0	NO
case-838	chr13:g.32361261G>C	Case	BRCA2					1	0	3.06935	0	0	0	0	NO
case-839	chr13:g.32361266T>TCA	Case	BRCA2			Other BRCA	ER+	1	0	3.06935
control-118	chr13:g.32361306A>G	Control	BRCA2					0	1	0.340917	0	0	0	0	NO
control-793	chr13:g.32361319G>T	Control	BRCA2	0.000147	Non-Finnish European			1	2	0.613652	0	0	0	0.01	NO
control-794	chr13:g.32361319G>T	Control	BRCA2	0.000147	Non-Finnish European			1	2	0.613652	0	0	0	0.01	NO
case-840	chr13:g.32361319G>T	Case	BRCA2	0.000147	Non-Finnish European	Other BRCA	ER+	1	2	0.613652	0	0	0	0.01	NO
case-841	chr13:g.32361328A>G	Case	BRCA2					1	0	3.06935	0	0	0	0	NO
control-165	chr13:g.32361332A>G	Control	BRCA2					0	1	0.340917	0	0	0	0	NO
control-795	chr13:g.32361344A>G	Control	BRCA2					0	1	0.340917	0	0	0	0	NO
control-796	chr13:g.32361369T>C	Control	BRCA2	8.82e-05	Non-Finnish European			1	3	0.438246	0	0	0.01	0	NO
case-842	chr13:g.32361369T>C	Case	BRCA2	8.82e-05	Non-Finnish European	Other BRCA	ER+	1	3	0.438246	0	0	0.01	0	NO
control-797	chr13:g.32361369T>C	Control	BRCA2	8.82e-05	Non-Finnish European			1	3	0.438246	0	0	0.01	0	NO
control-798	chr13:g.32361369T>C	Control	BRCA2	8.82e-05	Non-Finnish European			1	3	0.438246	0	0	0.01	0	NO
case-843	chr13:g.32361424G>C	Case	BRCA2	1.47e-05	Non-Finnish European	Other BRCA	ER+	1	0	3.06935	0	0	0	0	NO
case-844	chr13:g.32361431G>A	Case	BRCA2	0.0008282	South Asian			1	0	3.06935	0	0	0	0	NO
control-799	chr13:g.32361433C>T	Control	BRCA2	7.35e-05	Non-Finnish European			0	2	0.204514	0	0	0	0.01	NO
control-800	chr13:g.32361433C>T	Control	BRCA2	7.35e-05	Non-Finnish European			0	2	0.204514	0	0	0	0.01	NO
control-801	chr13:g.32361473A>G	Control	BRCA2	2.41e-05	African/African American			0	1	0.340917	0	0	0	0.01	NO
case-845	chr13:g.32361495G>T	Case	BRCA2					1	0	3.06935	0	0	0	0	NO
control-802	chr13:g.32361531G>GA	Control	BRCA2					0	1	0.340917
control-803	chr13:g.32361539C>A	Control	BRCA2	2.94e-05	Non-Finnish European			2	2	1.02294	0	0	0	0	NO
control-804	chr13:g.32361539C>A	Control	BRCA2	2.94e-05	Non-Finnish European			2	2	1.02294	0	0	0	0	NO
case-846	chr13:g.32361539C>A	Case	BRCA2	2.94e-05	Non-Finnish European			2	2	1.02294	0	0	0	0	NO
case-847	chr13:g.32361539C>A	Case	BRCA2	2.94e-05	Non-Finnish European	Other BRCA	ER+	2	2	1.02294	0	0	0	0	NO
case-848	chr13:g.32361548A>T	Case	BRCA2	0.001728	Ashkenazi Jewish	Other BRCA	ER+	1	0	3.06935	0	0	0.01	0	NO
control-805	chr13:g.32361569TAG>T	Control	BRCA2	0.0001177	Non-Finnish European			0	1	0.340917
case-849	chr13:g.32361589G>C	Case	BRCA2	0.003401	Middle Eastern	DCIS	ER+	1	0	3.06935	0	0	0	0	NO
control-785	chr13:g.32361596G>C	Control	BRCA2	0.001153	Ashkenazi Jewish			0	1	0.340917	0	0	0	0	NO
control-806	chr13:g.32361616T>A	Control	BRCA2	7.35e-05	Non-Finnish European			1	2	0.613652	0	0	0	0	NO
control-807	chr13:g.32361616T>A	Control	BRCA2	7.35e-05	Non-Finnish European			1	2	0.613652	0	0	0	0	NO
case-850	chr13:g.32361616T>A	Case	BRCA2	7.35e-05	Non-Finnish European	Other BRCA	ER-	1	2	0.613652	0	0	0	0	NO
case-851	chr13:g.32361693G>C	Case	BRCA2	0.0004785	None			1	0	3.06935	0	0	0	0	NO
case-852	chr13:g.32361736G>A	Case	BRCA2			Other BRCA	ER-	1	0	3.06935	0	0	0	0	NO
control-808	chr13:g.32361747T>C	Control	BRCA2	0.0001766	Non-Finnish European			4	2	1.84196	0	0	0	0	NO
case-853	chr13:g.32361747T>C	Case	BRCA2	0.0001766	Non-Finnish European			4	2	1.84196	0	0	0	0	NO
case-854	chr13:g.32361747T>C	Case	BRCA2	0.0001766	Non-Finnish European	Other BRCA	ER+	4	2	1.84196	0	0	0	0	NO
case-855	chr13:g.32361747T>C	Case	BRCA2	0.0001766	Non-Finnish European			4	2	1.84196	0	0	0	0	NO
control-809	chr13:g.32361747T>C	Control	BRCA2	0.0001766	Non-Finnish European			4	2	1.84196	0	0	0	0	NO
case-856	chr13:g.32361747T>C	Case	BRCA2	0.0001766	Non-Finnish European			4	2	1.84196	0	0	0	0	NO
case-171	chr13:g.32361756G>A	Case	BRCA2			Other BRCA	ER+	1	0	3.06935	0	0	0	0	NO
control-781	chr13:g.32361773C>T	Control	BRCA2	7.35e-05	Non-Finnish European			0	2	0.204514	0	0	0	0	NO
control-354	chr13:g.32361773C>T	Control	BRCA2	7.35e-05	Non-Finnish European			0	2	0.204514	0	0	0	0	NO
case-154	chr13:g.32361858A>G	Case	BRCA2			Other BRCA	ER-	1	0	3.06935	0	0	0	0	NO
case-857	chr13:g.32361895C>T	Case	BRCA2	0.0006242	South Asian			1	0	3.06935	0.01	0	0.01	0	NO
case-858	chr13:g.32361913C>A	Case	BRCA2			Other BRCA	ER+	1	0	3.06935	0	0	0	0	NO
case-554	chr13:g.32362051G>T	Case	BRCA2			Other BRCA	ER+	1	0	3.06935	0.01	0	0.01	0	NO
control-304	chr13:g.32362062G>T	Control	BRCA2	2.94e-05	Non-Finnish European			0	1	0.340917	0.01	0	0.05	0	NO
control-366	chr13:g.32362090A>G	Control	BRCA2					0	1	0.340917	0	0	0	0	NO
case-859	chr13:g.32362189A>AT	Case	BRCA2	0.0001179	Non-Finnish European			1	0	3.06935
case-860	chr13:g.32362197T>A	Case	BRCA2	2.42e-05	African/African American			1	0	3.06935	0	0	0	0	NO
control-810	chr13:g.32362219G>A	Control	BRCA2	2.42e-05	African/African American			0	1	0.340917	0	0	0	0.01	NO
case-861	chr13:g.32362245G>T	Case	BRCA2			Other BRCA	ER+	1	0	3.06935	0	0	0	0	NO
case-862	chr13:g.32362302G>A	Case	BRCA2	6.55e-05	Admixed American			1	0	3.06935	0	0	0	0	NO
case-863	chr13:g.32362310A>T	Case	BRCA2	2.41e-05	African/African American			1	0	3.06935	0	0	0	0	NO
case-864	chr13:g.32362322G>C	Case	BRCA2	2.41e-05	African/African American			5	0	11.2624	0	0	0.01	0	NO
case-865	chr13:g.32362322G>C	Case	BRCA2	2.41e-05	African/African American	Other BRCA	ER+	5	0	11.2624	0	0	0.01	0	NO
case-866	chr13:g.32362322G>C	Case	BRCA2	2.41e-05	African/African American			5	0	11.2624	0	0	0.01	0	NO
case-867	chr13:g.32362322G>C	Case	BRCA2	2.41e-05	African/African American			5	0	11.2624	0	0	0.01	0	NO
case-868	chr13:g.32362322G>C	Case	BRCA2	2.41e-05	African/African American			5	0	11.2624	0	0	0.01	0	NO
control-811	chr13:g.32362340T>TA	Control	BRCA2					0	1	0.340917
case-869	chr13:g.32362397A>G	Case	BRCA2					1	0	3.06935	0	0	0	0	NO
control-812	chr13:g.32362408T>A	Control	BRCA2	2.94e-05	Non-Finnish European			0	1	0.340917	0	0	0	0	NO
case-870	chr13:g.32362408T>C	Case	BRCA2			Other BRCA	ER+	1	0	3.06935	0	0	0	0.01	NO
control-813	chr13:g.32362463G>A	Control	BRCA2	0.0001029	Non-Finnish European			0	1	0.340917	0	0.01	0	0	NO
case-871	chr13:g.32362475A>G	Case	BRCA2	7.35e-05	Non-Finnish European			1	0	3.06935	0	0.01	0	0.01	NO
control-814	chr13:g.32362724T>C	Control	BRCA2					0	1	0.340917	0	0.01	0	0.01	NO
control-167	chr13:g.32362728C>A	Control	BRCA2	0.000147	Non-Finnish European			2	2	1.02294	0	0	0.01	0	NO
case-177	chr13:g.32362728C>A	Case	BRCA2	0.000147	Non-Finnish European			2	2	1.02294	0	0	0.01	0	NO
control-166	chr13:g.32362728C>A	Control	BRCA2	0.000147	Non-Finnish European			2	2	1.02294	0	0	0.01	0	NO
case-176	chr13:g.32362728C>A	Case	BRCA2	0.000147	Non-Finnish European	Other BRCA	ER+	2	2	1.02294	0	0	0.01	0	NO
case-872	chr13:g.32362743G>C	Case	BRCA2					1	0	3.06935	0.01	0	0.02	0	NO
control-815	chr13:g.32362750G>C	Control	BRCA2	0.000478	None			0	2	0.204514	0	0	0	0	NO
control-816	chr13:g.32362750G>C	Control	BRCA2	0.000478	None			0	2	0.204514	0	0	0	0	NO
control-817	chr13:g.32362808C>T	Control	BRCA2					1	1	1.02293	0	0	0	0	NO
case-873	chr13:g.32362808C>T	Case	BRCA2			Other BRCA	ER+	1	1	1.02293	0	0	0	0	NO
case-874	chr13:g.32362900C>T	Case	BRCA2	0.0004785	None			1	0	3.06935	0	0	0	0	NO
case-875	chr13:g.32362927G>A	Case	BRCA2	0.0003288	Admixed American			1	0	3.06935	0	0	0.01	0	NO
control-818	chr13:g.32362948T>C	Control	BRCA2	7.35e-05	Non-Finnish European			1	1	1.02293	0	0	0	0	NO
case-876	chr13:g.32362948T>C	Case	BRCA2	7.35e-05	Non-Finnish European			1	1	1.02293	0	0	0	0	NO
case-877	chr13:g.32362980T>C	Case	BRCA2	1.47e-05	Non-Finnish European			3	0	7.16439	0	0	0	0	NO
case-878	chr13:g.32362980T>C	Case	BRCA2	1.47e-05	Non-Finnish European	Other BRCA	ER+	3	0	7.16439	0	0	0	0	NO
case-879	chr13:g.32362980T>C	Case	BRCA2	1.47e-05	Non-Finnish European			3	0	7.16439	0	0	0	0	NO
control-819	chr13:g.32362989A>G	Control	BRCA2	2.95e-05	Non-Finnish European			0	2	0.204514	0	0	0	0	NO
control-820	chr13:g.32362989A>G	Control	BRCA2	2.95e-05	Non-Finnish European			0	2	0.204514	0	0	0	0	NO
case-26	chr13:g.32362990T>C	Case	BRCA2	0.0003925	Admixed American			4	3	1.31545	0	0	0	0	NO
case-880	chr13:g.32362990T>C	Case	BRCA2	0.0003925	Admixed American			4	3	1.31545	0	0	0	0	NO
control-241	chr13:g.32362990T>C	Control	BRCA2	0.0003925	Admixed American			4	3	1.31545	0	0	0	0	NO
control-821	chr13:g.32362990T>C	Control	BRCA2	0.0003925	Admixed American			4	3	1.31545	0	0	0	0	NO
case-881	chr13:g.32362990T>C	Case	BRCA2	0.0003925	Admixed American			4	3	1.31545	0	0	0	0	NO
case-25	chr13:g.32362990T>C	Case	BRCA2	0.0003925	Admixed American	Other BRCA	ER+	4	3	1.31545	0	0	0	0	NO
control-822	chr13:g.32362990T>C	Control	BRCA2	0.0003925	Admixed American			4	3	1.31545	0	0	0	0	NO
control-823	chr13:g.32362995TG>T	Control	BRCA2	1.47e-05	Non-Finnish European			0	1	0.340917
control-824	chr13:g.32363042C>G	Control	BRCA2					0	2	0.204514	0	0	0	0.01	NO
control-588	chr13:g.32363042C>G	Control	BRCA2					0	2	0.204514	0	0	0	0.01	NO
control-825	chr13:g.32363064C>A	Control	BRCA2					0	1	0.340917	0	0	0	0	NO
control-826	chr13:g.32363087A>G	Control	BRCA2					0	1	0.340917	0	0	0	0	NO
case-882	chr13:g.32363098TCA>T	Case	BRCA2	4.41e-05	Non-Finnish European	Other BRCA	ER-	1	0	3.06935
control-827	chr13:g.32363549C>G	Control	BRCA2	6.56e-05	Admixed American			0	1	0.340917	0	0	0	0	NO
case-883	chr13:g.32363669T>C	Case	BRCA2	1.47e-05	Non-Finnish European	TNBC	ER-	1	0	3.06935	0	0	0	0.01	NO
case-135	chr13:g.32363684T>TA	Case	BRCA2			Other BRCA	ER+	1	0	3.06935
control-828	chr13:g.32363735A>G	Control	BRCA2					0	1	0.340917	0	0	0.01	0	NO
control-829	chr13:g.32363790CTG>C	Control	BRCA2	8.82e-05	Non-Finnish European			0	2	0.204514
control-675	chr13:g.32363790CTG>C	Control	BRCA2	8.82e-05	Non-Finnish European			0	2	0.204514
case-884	chr13:g.32363861A>G	Case	BRCA2	2.94e-05	Non-Finnish European	Other BRCA	ER+	1	0	3.06935	0	0	0	0	NO
case-885	chr13:g.32363888TA>T	Case	BRCA2			Other BRCA	ER+	1	0	3.06935
case-886	chr13:g.32363894A>T	Case	BRCA2	0.0002617	Admixed American			1	0	3.06935	0.02	0	0.02	0	NO
control-830	chr13:g.32363929A>G	Control	BRCA2	0.0004785	None			1	1	1.02293	0.07	0	0.07	0	NO
case-887	chr13:g.32363929A>G	Case	BRCA2	0.0004785	None	Other BRCA	ER-	1	1	1.02293	0.07	0	0.07	0	NO
control-146	chr13:g.32363949A>G	Control	BRCA2	1.47e-05	Non-Finnish European			0	1	0.340917	0.01	0	0	0	NO
control-831	chr13:g.32363950T>C	Control	BRCA2	4.41e-05	Non-Finnish European			1	1	1.02293	0.04	0	0.05	0	NO
case-888	chr13:g.32363950T>C	Case	BRCA2	4.41e-05	Non-Finnish European	Other BRCA	ER+	1	1	1.02293	0.04	0	0.05	0	NO
case-889	chr13:g.32363958T>C	Case	BRCA2					1	0	3.06935	0.03	0	0.01	0	NO
control-832	chr13:g.32363972A>G	Control	BRCA2	6.54e-05	Admixed American			0	1	0.340917	0.08	0	0.08	0	NO
control-833	chr13:g.32364020A>T	Control	BRCA2					0	1	0.340917	0	0	0.03	0.02	NO
control-834	chr13:g.32364021C>T	Control	BRCA2					0	2	0.204514	0.02	0.01	0.05	0.03	NO
control-835	chr13:g.32364021C>T	Control	BRCA2					0	2	0.204514	0.02	0.01	0.05	0.03	NO
case-890	chr13:g.32364037C>G	Case	BRCA2	0.0008915	African/African American			1	0	3.06935	0	0.03	0	0.07	NO
case-891	chr13:g.32364062A>T	Case	BRCA2			Other BRCA	ER-	1	0	3.06935	0	0	0	0.01	NO
control-836	chr13:g.32364091T>C	Control	BRCA2	0.0008651	Ashkenazi Jewish			0	1	0.340917	0	0	0	0	NO
control-759	chr13:g.32364097T>C	Control	BRCA2	1.47e-05	Non-Finnish European			1	1	1.02293	0.01	0.02	0.04	0.09	NO
case-797	chr13:g.32364097T>C	Case	BRCA2	1.47e-05	Non-Finnish European			1	1	1.02293	0.01	0.02	0.04	0.09	NO
control-837	chr13:g.32364136T>C	Control	BRCA2	1.47e-05	Non-Finnish European			1	1	1.02293	0	0.01	0	0.02	NO
case-892	chr13:g.32364136T>C	Case	BRCA2	1.47e-05	Non-Finnish European			1	1	1.02293	0	0.01	0	0.02	NO
case-893	chr13:g.32364146T>C	Case	BRCA2			Other BRCA	ER+	1	0	3.06935	0	0	0	0.01	NO
case-135	chr13:g.32364207G>C	Case	BRCA2			Other BRCA	ER+	1	0	3.06935	0	0	0	0.01	NO
control-653	chr13:g.32364212C>T	Control	BRCA2	5.88e-05	Non-Finnish European			1	2	0.613652	0	0	0.01	0	NO
control-489	chr13:g.32364212C>T	Control	BRCA2	5.88e-05	Non-Finnish European			1	2	0.613652	0	0	0.01	0	NO
case-894	chr13:g.32364212C>T	Case	BRCA2	5.88e-05	Non-Finnish European	Other BRCA	ER+	1	2	0.613652	0	0	0.01	0	NO
case-895	chr13:g.32364260G>A	Case	BRCA2	0.0001942	East Asian	Other BRCA	ER+	1	0	3.06935	0	0	0	0	NO
control-838	chr13:g.32364291TA>T	Control	BRCA2					0	1	0.340917
control-839	chr13:g.32364304C>CA	Control	BRCA2					0	1	0.340917
control-840	chr13:g.32364342C>T	Control	BRCA2	2.41e-05	African/African American			0	1	0.340917	0	0	0	0	NO
case-385	chr13:g.32364366G>A	Case	BRCA2	0.0001929	East Asian			2	1	1.7052	0	0	0	0	NO
case-896	chr13:g.32364366G>A	Case	BRCA2	0.0001929	East Asian			2	1	1.7052	0	0	0	0	NO
control-841	chr13:g.32364366G>A	Control	BRCA2	0.0001929	East Asian			2	1	1.7052	0	0	0	0	NO
case-897	chr13:g.32364373GTC>G	Case	BRCA2			Other BRCA	ER+	2	0	5.1165
case-898	chr13:g.32364373GTC>G	Case	BRCA2			Other BRCA	ER+	2	0	5.1165
case-899	chr13:g.32364385A>G	Case	BRCA2	0.0003857	East Asian	Other BRCA	ER+	1	0	3.06935	0	0	0	0	NO
control-842	chr13:g.32364391T>C	Control	BRCA2					0	1	0.340917	0	0	0.01	0	NO
case-900	chr13:g.32364436C>A	Case	BRCA2					1	0	3.06935	0	0	0	0	NO
control-843	chr13:g.32364494A>G	Control	BRCA2					0	1	0.340917	0.01	0	0.01	0	NO
control-844	chr13:g.32364496A>G	Control	BRCA2	4.83e-05	African/African American			0	2	0.204514	0	0	0	0	NO
control-845	chr13:g.32364496A>G	Control	BRCA2	4.83e-05	African/African American			0	2	0.204514	0	0	0	0	NO
control-846	chr13:g.32364553A>C	Control	BRCA2					0	1	0.340917	0	0	0	0	NO
case-901	chr13:g.32364585A>G	Case	BRCA2	4.42e-05	Non-Finnish European			4	0	9.21303	0	0	0	0	NO
case-902	chr13:g.32364585A>G	Case	BRCA2	4.42e-05	Non-Finnish European			4	0	9.21303	0	0	0	0	NO
case-903	chr13:g.32364585A>G	Case	BRCA2	4.42e-05	Non-Finnish European	Other BRCA	ER+	4	0	9.21303	0	0	0	0	NO
case-904	chr13:g.32364585A>G	Case	BRCA2	4.42e-05	Non-Finnish European			4	0	9.21303	0	0	0	0	NO
control-299	chr13:g.32364613A>G	Control	BRCA2	1.59e-05	Non-Finnish European			0	1	0.340917	0	0	0	0	NO
case-905	chr13:g.32364620G>A	Case	BRCA2			Other BRCA	ER+	1	0	3.06935	0	0	0	0	NO
control-847	chr13:g.32364681C>T	Control	BRCA2					0	1	0.340917	0	0	0	0	NO
case-906	chr13:g.32364735T>C	Case	BRCA2	2.94e-05	Non-Finnish European			1	0	3.06935	0.01	0	0	0	NO
control-848	chr13:g.32364744A>AG	Control	BRCA2					0	1	0.340917
case-907	chr13:g.32364797A>G	Case	BRCA2	4.83e-05	African/African American	Other BRCA	ER+	1	0	3.06935	0	0	0	0	NO
control-149	chr13:g.32364819C>T	Control	BRCA2	0.007692	Amish			6	2	2.66156	0	0	0	0	NO
case-702	chr13:g.32364819C>T	Case	BRCA2	0.007692	Amish	Other BRCA	ER-	6	2	2.66156	0	0	0	0	NO
control-849	chr13:g.32364819C>T	Control	BRCA2	0.007692	Amish			6	2	2.66156	0	0	0	0	NO
case-908	chr13:g.32364819C>T	Case	BRCA2	0.007692	Amish			6	2	2.66156	0	0	0	0	NO
case-909	chr13:g.32364819C>T	Case	BRCA2	0.007692	Amish			6	2	2.66156	0	0	0	0	NO
case-910	chr13:g.32364819C>T	Case	BRCA2	0.007692	Amish			6	2	2.66156	0	0	0	0	NO
case-911	chr13:g.32364819C>T	Case	BRCA2	0.007692	Amish	Other BRCA	ER+	6	2	2.66156	0	0	0	0	NO
case-912	chr13:g.32364819C>T	Case	BRCA2	0.007692	Amish			6	2	2.66156	0	0	0	0	NO
case-913	chr13:g.32364824T>A	Case	BRCA2					1	0	3.06935	0	0	0	0	NO
case-914	chr13:g.32364838A>G	Case	BRCA2	2.94e-05	Non-Finnish European	Other BRCA	ER-	1	0	3.06935	0	0	0	0	NO
control-176	chr13:g.32365051A>G	Control	BRCA2					0	1	0.340917	0	0	0	0	NO
case-915	chr13:g.32365112T>TG	Case	BRCA2			Other BRCA	ER+	1	0	3.06935
case-916	chr13:g.32365140G>A	Case	BRCA2	0.0003734	Admixed American	Other BRCA	ER+	1	0	3.06935	0	0	0	0	NO
case-917	chr13:g.32365146G>A	Case	BRCA2	0.0002314	Admixed American	Other BRCA	ER+	1	1	1.02293	0	0	0	0	NO
control-850	chr13:g.32365146G>A	Control	BRCA2	0.0002314	Admixed American			1	1	1.02293	0	0	0	0	NO
case-8	chr13:g.32365148C>T	Case	BRCA2	0.00503	South Asian			3	0	7.16439	0	0	0	0	NO
case-918	chr13:g.32365148C>T	Case	BRCA2	0.00503	South Asian			3	0	7.16439	0	0	0	0	NO
case-724	chr13:g.32365148C>T	Case	BRCA2	0.00503	South Asian			3	0	7.16439	0	0	0	0	NO
control-851	chr13:g.32365218T>C	Control	BRCA2					0	1	0.340917	0	0	0	0	NO
control-808	chr13:g.32365254A>G	Control	BRCA2	0.0001768	Non-Finnish European			3	1	2.38771	0	0.01	0	0	NO
case-855	chr13:g.32365254A>G	Case	BRCA2	0.0001768	Non-Finnish European			3	1	2.38771	0	0.01	0	0	NO
case-853	chr13:g.32365254A>G	Case	BRCA2	0.0001768	Non-Finnish European			3	1	2.38771	0	0.01	0	0	NO
case-856	chr13:g.32365254A>G	Case	BRCA2	0.0001768	Non-Finnish European			3	1	2.38771	0	0.01	0	0	NO
control-852	chr13:g.32365255G>A	Control	BRCA2					0	1	0.340917	0	0.02	0	0	NO
[truncated: 4,930 more rows]

## Sheet: S4 filtered SpliceAI results
Table S4. Variants with SpliceAI scores greater than 0.2 that were not excluded as pathogenic based on ClinVar or gnomAD annotations.
##Variants (hg38): Genomic coordinates and nucleotide changes of the variant, reported on the GRCh38/hg38 reference genome.
##HGVS_transcript: Variant nomenclature at the transcript level using HGVS guidelines.
##Group: Cohort or subgroup to which the sample belongs (e.g., case or control).
##SYMBOL: HGNC-approved gene symbol of the gene harbouring the variant.
##Number of Case: Number of case samples carrying the variant.
##Number of Control: Number of control samples carrying the variant.
##Odds Ratio: Estimated odds ratio for association between the variant and case status.
##Delta score (acceptor gain), Delta score (acceptor loss), Delta score (donor gain), Delta score (donor loss): SpliceAI-predicted delta score
##SAI-10k-calc_prediction: Detailed prediction of aberrant splicing event (e.g., exon skipping, pseudoexon activation) generated by the SpliceAI-10k calculator.
##GnomAD_MAX_AF: Maximum allele frequency for the variant observed across all populations in the gnomAD database.
##GnomAD_MAX_AF_POP: Specific gnomAD population in which the maximum allele frequency was observed.
Variants (hg38)	HGVS_transcript	Group	SYMBOL	Number of Case	Number of Control	Odd ratio	Delta score (acceptor gain)	Delta score (acceptor loss)	Delta score (donor gain)	Delta score (donor loss)	SAI-10K-calc_prediction	Gnomad_MAX_AF	Gnomad_MAX_AF_POP
chr17:g.43050124T>C	NM_007294.4:c.5333-930A>G	Case	BRCA1	1	0	3.06935	0.17	0.01	0.27	0	Gain 129bp pseudoexon
chr17:g.43050499G>C	NM_007294.4:c.5332+564C>G	Case	BRCA1	1	0	3.06935	0.21	0	0.38	0	Gain 106bp pseudoexon
chr17:g.43058247G>A	NM_007294.4:c.5194-1112C>T	Case	BRCA1	1	0	3.06935	0.38	0	0.66	0.03	Gain 118bp pseudoexon	0.0001939	East Asian
chr17:g.43063399T>C	NM_007294.4:c.5153-26A>G	Case	BRCA1	1	0	3.06935	0.14	0.23	0.01	0.26	Exon skipping
chr17:g.43067706A>G	NM_007294.4:c.4987-11T>C	Case	BRCA1	1	0	3.06935	0	0.26	0	0.4	Exon skipping	1.47e-05	Non-Finnish European
chr17:g.43079385C>T	NM_007294.4:c.4358-2771G>A	Case	BRCA1	1	0	3.06935	0	0.24	0	0.22	None splicing aberration	2.42e-05	African/African American
chr17:g.43079410G>A	NM_007294.4:c.4358-2796C>T	Case	BRCA1	1	0	3.06935	0.25	0	0.27	0	Gain 66bp pseudoexon	4.41e-05	Non-Finnish European
chr17:g.43079417T>C	NM_007294.4:c.4358-2803A>G	Control	BRCA1	0	1	0.340917	0.01	0.3	0	0.34	No splicing aberration	0.0001176	Non-Finnish European
chr17:g.43104967A>C	NM_007294.4:c.213-11T>G	Case	BRCA1	1	0	3.06935	0.2	0.71	0.01	0.36	Exon skipping	2.41e-05	African/African American
chr17:g.43105953C>G	NM_007294.4:c.212+503G>C	Case	BRCA1	2	0	5.1165	0.2	0.01	0.18	0.01	Gain 90bp pseudoexon	1.47e-05	Non-Finnish European
chr17:g.43110468C>T	NM_007294.4:c.135-3935G>A	Control	BRCA1	0	1	0.340917	0.24	0	0.31	0	Gain 116bp pseudoexon
chr13:g.32318586C>T	NM_000059.4:c.68-491C>T	Case	BRCA2	1	0	3.06935	0.14	0	0.3	0.02	Gain 96bp pseudoexon
chr13:g.32327808G>T	NM_000059.4:c.631+1195G>T	Case	BRCA2	1	0	3.06935	0.33	0	0.23	0	Gain 100bp pseudoexon
chr13:g.32351195T>G	NM_000059.4:c.7008-3666T>G	Case	BRCA2	1	0	3.06935	0.2	0.01	0.07	0	Gain 102bp pseudoexon	1.47e-05	Non-Finnish European
chr13:g.32353852T>G	NM_000059.4:c.7008-1009T>G	Control	BRCA2	0	1	0.340917	0.05	0	0.24	0.03	Gain 99bp pseudoexon
chr13:g.32357522G>A	NM_000059.4:c.7618-220G>A	Control	BRCA2	0	1	0.340917	0.3	0	0.29	0	Gain 50bp pseudoexon	2.94e-05	Non-Finnish European
chr13:g.32394687A>G	NM_000059.4:c.9257-2A>G	Case	BRCA2	1	0	3.06935	0.95	1	0.01	0.01	Partial exon deletion	1.696e-06
chr16:g.23614330T>A	NM_024675.4:c.3114-239A>T	Case	PALB2	3	0	7.16439	0.71	0	0.82	0	Gain 161bp pseudoexon
chr16:g.23621357C>G	NM_024675.4:c.3113+5G>C	Case	PALB2	2	0	5.1165	0	0.47	0.26	0.46	Exon skipping	1.47e-05	Non-Finnish European

## Sheet: S5 priority variants
Table S5. Variants that passed all filtering steps and were selected for subsequent tumour sequencing.
##Variants (hg38): Genomic coordinates and nucleotide changes of the variant, reported on the GRCh38/hg38 reference genome.
##HGVS_transcript: Variant nomenclature at the transcript level using HGVS guidelines.
##Consequence: Predicted functional consequence of the variant (e.g., missense, synonymous, intronic) based on VEP v114 annotation tools.
##SYMBOL: HGNC-approved gene symbol of the gene harbouring the variant.
##TNBC status: Triple-negative breast cancer status of the case (TNBC/Other BRCA/unknown).
##ER status: Oestrogen receptor status of the tumour (ER+/ER-/unknown).
##Number of Case: Number of case samples carrying the variant.
##Number of Control: Number of control samples carrying the variant.
##Odds Ratio: Estimated odds ratio for association between the variant and case status.
##GnomAD_MAX_AF: Maximum allele frequency for the variant observed across all populations in the gnomAD database.
##GnomAD_MAX_AF_POP: Specific gnomAD population in which the maximum allele frequency was observed.
##SpliceAI max delta score: Highest SpliceAI-predicted delta score across donor/acceptor gain and loss categories.
##Note: Indicates whether the variant was included in the list of priority variants on the basis of a high SpliceAI score.
Variants (hg38)	HGVS_transcript	Consequence	SYMBOL	TNBC status	ER status	Number of case	Number of control	OR	Gnomad_MAX_AF	Gnomad_MAX_AF_POP	SpliceAI max delta score	Note
chr13:g.32377771A>G	NM_000059.4:c.8754+980A>G	intron_variant	BRCA2	Other BRCA	ER+	1	0	3.06935	8.822e-05	Non-Finnish European	0
chr13:g.32364658A>G	NM_000059.4:c.8331+1125A>G	intron_variant	BRCA2	Other BRCA	ER+	1	0	3.06935	2.94e-05	Non-Finnish European	0
chr13:g.32316199C>T	NM_000059.4:c.-39-223C>T	intron_variant	BRCA2	TNBC	ER-	1	0	3.06935	.	.	0.01
chr13:g.32319600CA>C	NM_000059.4:c.316+282del	intron_variant	BRCA2	Other BRCA	ER+	1	0	3.06935	0.0001323	Non-Finnish European	0
chr13:g.32350779T>C	NM_000059.4:c.7007+3883T>C	intron_variant	BRCA2	TNBC	ER-	3	0	7.16439	9.62e-05	African/African American	0
chr13:g.32328185T>A	NM_000059.4:c.632-1258T>A	intron_variant	BRCA2	TNBC	ER-	1	0	3.06935	.	.	0
chr13:g.32326384T>C	NM_000059.4:c.516+102T>C	intron_variant	BRCA2	Other BRCA	ER+	3	0	7.16439	0.007034	South Asian	0
chr13:g.32334453A>G	NM_000059.4:c.1909+1066A>G	intron_variant	BRCA2	TNBC	ER-	1	0	3.06935	0.0004794	None	0
chr13:g.32357056A>T	NM_000059.4:c.7617+447A>T	intron_variant	BRCA2	TNBC	ER-	2	0	5.1165	1.47e-05	Non-Finnish European	0
chr13:g.32335957C>T	NM_000059.4:c.1910-308C>T	intron_variant	BRCA2	TNBC	ER-	1	0	3.06935	4.41e-05	Non-Finnish European	0
chr13:g.32345846A>C	NM_000059.4:c.6938-981A>C	intron_variant	BRCA2	TNBC	ER-	1	0	3.06935	1.47e-05	Non-Finnish European	0
chr13:g.32347345G>C	NM_000059.4:c.7007+449G>C	intron_variant	BRCA2	TNBC	ER-	1	0	3.06935	1.47e-05	Non-Finnish European	0
chr13:g.32347616T>C	NM_000059.4:c.7007+720T>C	intron_variant	BRCA2	Other BRCA	ER-	2	0	5.1165	2.42e-05	African/African American	0
chr13:g.32348836A>C	NM_000059.4:c.7007+1940A>C	intron_variant	BRCA2	TNBC	ER-	1	0	3.06935	6.55e-05	Admixed American	0
chr13:g.32349400C>T	NM_000059.4:c.7007+2504C>T	intron_variant	BRCA2	TNBC	ER-	1	0	3.06935	.	.	0
chr13:g.32321874C>A	NM_000059.4:c.316+2549C>A	intron_variant	BRCA2	TNBC	ER-	1	0	3.06935	0.0003857	East Asian	0
chr13:g.32352043C>T	NM_000059.4:c.7008-2818C>T	intron_variant	BRCA2	TNBC	ER-	1	0	3.06935	0.0001931	African/African American	0
chr13:g.32322690G>T	NM_000059.4:c.317-2386G>T	intron_variant	BRCA2	Other BRCA	ER+	3	0	7.16439	0.0006214	South Asian	0
chr13:g.32353172ATC>A	NM_000059.4:c.7008-1684_7008-1683del	intron_variant	BRCA2	Other BRCA	ER+	1	0	3.06935	0.0002887	Ashkenazi Jewish	0
chr13:g.32353385G>A	NM_000059.4:c.7008-1476G>A	intron_variant	BRCA2	Other BRCA	ER+	5	0	11.2624	0.00332	South Asian	0
chr13:g.32353849A>T	NM_000059.4:c.7008-1012A>T	intron_variant	BRCA2	TNBC	ER-	2	0	5.1165	5.88e-05	Non-Finnish European	0
chr13:g.32356732AATC>A	NM_000059.4:c.7617+129_7617+131del	intron_variant	BRCA2	Other BRCA	ER+	3	0	7.16439	0.0004776	None	0
chr13:g.32357148C>A	NM_000059.4:c.7617+539C>A	intron_variant	BRCA2	Other BRCA	ER+	3	0	7.16439	.	.	0
chr13:g.32362322G>C	NM_000059.4:c.7806-201G>C	intron_variant	BRCA2	Other BRCA	ER+	5	0	11.2624	2.41e-05	African/African American	0.01
chr13:g.32362980T>C	NM_000059.4:c.7977-199T>C	intron_variant	BRCA2	Other BRCA	ER+	3	0	7.16439	1.47e-05	Non-Finnish European	0
chr13:g.32363669T>C	NM_000059.4:c.8331+136T>C	intron_variant	BRCA2	TNBC	ER-	1	0	3.06935	1.47e-05	Non-Finnish European	0
chr13:g.32364585A>G	NM_000059.4:c.8331+1052A>G	intron_variant	BRCA2	Other BRCA	ER+	4	0	9.21303	4.42e-05	Non-Finnish European	0
chr13:g.32366049G>A	NM_000059.4:c.8331+2516G>A	intron_variant	BRCA2	TNBC	ER-	1	0	3.06935	0.000417	South Asian	0
chr13:g.32367157G>C	NM_000059.4:c.8332-3245G>C	intron_variant	BRCA2	Other BRCA	ER+	3	0	7.16439	4.41e-05	Non-Finnish European	0
chr13:g.32367369G>A	NM_000059.4:c.8332-3033G>A	intron_variant	BRCA2	TNBC	ER-	1	0	3.06935	.	.	0
chr13:g.32367928C>G	NM_000059.4:c.8332-2474C>G	intron_variant	BRCA2	Other BRCA	ER+	3	0	7.16439	1.51e-05	Non-Finnish European	0
chr13:g.32369176C>T	NM_000059.4:c.8332-1226C>T	intron_variant	BRCA2	TNBC	ER-	1	0	3.06935	0.001248	Admixed American	0
chr13:g.32369221T>C	NM_000059.4:c.8332-1181T>C	intron_variant	BRCA2	Other BRCA	ER+	1	0	3.06935	.	.	0
chr13:g.32369502G>A	NM_000059.4:c.8332-900G>A	intron_variant	BRCA2	TNBC	ER-	6	0	13.3125	4.41e-05	Non-Finnish European	0
chr13:g.32370656G>A	NM_000059.4:c.8487+99G>A	intron_variant	BRCA2	Other BRCA	ER+	3	0	7.16439	.	.	0
chr13:g.32372384A>G	NM_000059.4:c.8632+1284A>G	intron_variant	BRCA2	TNBC	ER-	3	0	7.16439	2.94e-05	Non-Finnish European	0
chr13:g.32374520G>A	NM_000059.4:c.8633-2150G>A	intron_variant	BRCA2	Other BRCA	ER+	2	0	5.1165	2.94e-05	Non-Finnish European	0
chr13:g.32378030C>T	NM_000059.4:c.8754+1239C>T	intron_variant	BRCA2	TNBC	ER-	1	0	3.06935	.	.	0
chr13:g.32381928A>T	NM_000059.4:c.9256+1783A>T	intron_variant	BRCA2	TNBC	ER-	1	0	3.06935	.	.	0.01
chr13:g.32383373G>A	NM_000059.4:c.9256+3228G>A	intron_variant	BRCA2	Other BRCA	ER+	3	0	7.16439	0.0002076	South Asian	0
chr13:g.32383426G>A	NM_000059.4:c.9256+3281G>A	intron_variant	BRCA2	Other BRCA	ER+	1	0	3.06935	.	.	0
chr13:g.32386278C>T	NM_000059.4:c.9256+6133C>T	intron_variant	BRCA2	Other BRCA	ER+	1	0	3.06935	.	.	0
chr13:g.32386549T>C	NM_000059.4:c.9256+6404T>C	intron_variant	BRCA2	TNBC	ER-	1	0	3.06935	.	.	0
chr13:g.32387654GGTCACACTCCTT>G	NM_000059.4:c.9257-7031_9257-7020del	intron_variant	BRCA2	TNBC	ER-	1	0	3.06935	.	.	0
chr13:g.32389559A>G	NM_000059.4:c.9257-5130A>G	intron_variant	BRCA2	TNBC	ER-	1	0	3.06935	2.94e-05	Non-Finnish European	0
chr13:g.32391461C>T	NM_000059.4:c.9257-3228C>T	intron_variant	BRCA2	TNBC	ER-	3	0	7.16439	0.0009551	None	0
chr13:g.32392696CT>C	NM_000059.4:c.9257-1992del	intron_variant	BRCA2	Other BRCA	ER+	1	0	3.06935	1.47e-05	Non-Finnish European	0
chr13:g.32393070G>T	NM_000059.4:c.9257-1619G>T	intron_variant	BRCA2	TNBC	ER-	1	0	3.06935	1.47e-05	Non-Finnish European	0
chr13:g.32394687A>G	NM_000059.4:c.9257-2A>G	splice_acceptor_variant	BRCA2			1	0	3.06935	1.24e-06	Non-Finnish European	1	prioritised from spliceAI results
chr13:g.32394936A>T	NM_000059.4:c.9501+3A>T	splice_donor_region_variant,intron_variant	BRCA2	Other BRCA	ER+	3	0	7.16439	0.0001176	Non-Finnish European	0.03
chr13:g.32395960CTTTTTTTTTTTTTTTTTTTT>C	NM_000059.4:c.9502-929_9502-910del	intron_variant	BRCA2	TNBC	ER-	1	0	3.06935	.	.	0.13
chr13:g.32396248A>C	NM_000059.4:c.9502-650A>C	intron_variant	BRCA2	Other BRCA	ER+	5	0	11.2624	.	.	0
chr13:g.32396886T>G	NM_000059.4:c.9502-12T>G	splice_polypyrimidine_tract_variant,intron_variant	BRCA2	TNBC	ER-	3	1	2.38771	0.0001911	Non-Finnish European	0.01
chr13:g.32398905G>A	NM_000059.4:c.*135G>A	3_prime_UTR_variant	BRCA2	TNBC	ER-	3	0	7.16439	0.001452	South Asian	0
chr16:g.23603313T>C	NM_024675.4:c.*146A>G	3_prime_UTR_variant	PALB2	TNBC	ER-	2	0	5.1165	2.41e-05	African/African American	0
chr16:g.23604049C>T	NM_024675.4:c.3351-380G>A	intron_variant	PALB2	TNBC	ER-	3	0	7.16439	0.0001176	Non-Finnish European	0
chr16:g.23605469C>T	NM_024675.4:c.3351-1800G>A	intron_variant	PALB2	Other BRCA	ER-	4	0	9.21303	0.000947	None	0
chr16:g.23607708C>T	NM_024675.4:c.3350+156G>A	intron_variant	PALB2	TNBC	ER-	2	0	5.1165	0.0001176	Non-Finnish European	0
chr16:g.23608408G>A	NM_024675.4:c.3202-396C>T	intron_variant	PALB2	Other BRCA	ER+	6	0	13.3125	0.0001965	Admixed American	0
chr16:g.23613850T>G	NM_024675.4:c.3201+154A>C	intron_variant	PALB2	TNBC	ER-	2	0	5.1165	0.0001176	Non-Finnish European	0
chr16:g.23614330T>A	NM_024675.4:c.3114-239A>T	intron_variant	PALB2	Other BRCA	ER+	3	0	7.16439	.	.	0.82
chr16:g.23615318T>C	NM_024675.4:c.3114-1227A>G	intron_variant	PALB2	Other BRCA	ER+	3	0	7.16439	8.82e-05	Non-Finnish European	0
chr16:g.23620391G>C	NM_024675.4:c.3113+971C>G	intron_variant	PALB2	TNBC	ER-	1	0	3.06935	2.94e-05	Non-Finnish European	0
chr16:g.23643092G>A	NM_032486.4:c.117+69G>A	upstream_gene_variant	PALB2	TNBC	ER-	3	1	2.38771	0.0001176	Non-Finnish European	0
chr16:g.23621653A>G	NM_024675.4:c.2997-175T>C	intron_variant	PALB2	Other BRCA	ER+	2	0	5.1165	.	.	0
chr16:g.23621886C>T	NM_024675.4:c.2997-408G>A	intron_variant	PALB2	Other BRCA	ER+	2	0	5.1165	0.0001323	Non-Finnish European	0.01
chr16:g.23622220G>A	NM_024675.4:c.2997-742C>T	intron_variant	PALB2	TNBC	ER-	3	0	7.16439	0.0004588	Admixed American	0
chr16:g.23623141T>C	NM_024675.4:c.2835-11A>G	splice_polypyrimidine_tract_variant,intron_variant	PALB2	Other BRCA	ER+	3	0	7.16439	2.95e-05	Non-Finnish European	0.01
chr16:g.23623308C>A	NM_024675.4:c.2835-178G>T	intron_variant	PALB2	Other BRCA	ER-	3	0	7.16439	0.006332	South Asian	0
chr16:g.23627551A>G	NM_024675.4:c.2587-1154T>C	intron_variant	PALB2	TNBC	ER-	2	0	5.1165	0.0008306	South Asian	0
chr16:g.23629036G>T	NM_024675.4:c.2586+168C>A	intron_variant	PALB2	Other BRCA	ER+	1	0	3.06935	.	.	0
chr16:g.23630684T>C	NM_024675.4:c.1685-215A>G	intron_variant	PALB2	Other BRCA	ER+	1	0	3.06935	1.47e-05	Non-Finnish European	0
chr16:g.23630698A>G	NM_024675.4:c.1685-229T>C	intron_variant	PALB2	Other BRCA	ER+	1	0	3.06935	1.47e-05	Non-Finnish European	0
chr16:g.23631872G>A	NM_024675.4:c.1685-1403C>T	intron_variant	PALB2	Other BRCA	ER+	1	0	3.06935	.	.	0
chr16:g.23633163G>T	NM_024675.4:c.1684+1699C>A	intron_variant	PALB2	Other BRCA	ER-	5	0	11.2624	0.00189	None	0
chr16:g.23633181G>A	NM_024675.4:c.1684+1681C>T	intron_variant	PALB2	TNBC	ER-	2	0	5.1165	5.88e-05	Non-Finnish European	0
chr16:g.23636918C>T	NM_024675.4:c.212-584G>A	intron_variant	PALB2	Other BRCA	ER-	5	0	11.2624	0.001898	None	0.04
chr16:g.23637483A>T	NM_024675.4:c.211+367T>A	intron_variant	PALB2	TNBC	ER-	3	0	7.16439	0.0003277	Admixed American	0
chr16:g.23638328A>G	NM_024675.4:c.49-199T>C	intron_variant	PALB2	Other BRCA	ER-	5	0	11.2624	0.00189	None	0
chr16:g.23641591G>T	NM_032486.4:c.48+1G>T	upstream_gene_variant	PALB2	TNBC	ER-	1	0	3.06935	.	.	0.19
chr16:g.23642036A>T	NM_032486.4:c.48+446A>T	upstream_gene_variant	PALB2	Other BRCA	ER+	1	0	3.06935	.	.	0
chr16:g.23646144G>C	NM_032486.4:c.117+3121G>C	upstream_gene_variant	PALB2	Other BRCA	ER+	5	0	11.2624	0.002365	None	0
chr17:g.43047821G>A	NM_007294.4:c.5407-118C>T	intron_variant	BRCA1	Other BRCA	ER+	2	0	5.1165	.	.	0
chr17:g.43048391C>T	NM_007294.4:c.5407-688G>A	intron_variant	BRCA1	TNBC	ER-	2	0	5.1165	0.001662	South Asian	0
chr17:g.43048972T>A	NM_007294.4:c.5406+149A>T	intron_variant	BRCA1	TNBC	ER-	4	0	9.21303	5.88e-05	Non-Finnish European	0.05
chr17:g.43049663A>T	NM_007294.4:c.5333-469T>A	intron_variant	BRCA1	TNBC	ER-	2	0	5.1165	2.94e-05	Non-Finnish European	0.01
chr17:g.43049951C>T	NM_007294.4:c.5333-757G>A	intron_variant	BRCA1	Other BRCA	ER+	2	0	5.1165	.	.	0.04
chr17:g.43055954CA>C	NM_007294.4:c.5277+1097del	intron_variant	BRCA1	TNBC	ER-	3	0	7.16439	1.47e-05	Non-Finnish European	0
chr17:g.43058247G>A	NM_007294.4:c.5194-1112C>T	intron_variant	BRCA1	TNBC	ER-	1	0	3.06935	0.0001939	East Asian	0.66
chr17:g.43058989C>G	NM_007294.4:c.5194-1854G>C	intron_variant	BRCA1	TNBC	ER-	3	0	7.16439	0.0002079	South Asian	0
chr17:g.43061104G>A	NM_007294.4:c.5193+2229C>T	intron_variant	BRCA1	TNBC	ER-	2	0	5.1165	0.002307	Ashkenazi Jewish	0
chr17:g.43061308A>T	NM_007294.4:c.5193+2025T>A	intron_variant	BRCA1	TNBC	ER-	2	0	5.1165	0.003401	Middle Eastern	0
chr17:g.43061618T>C	NM_007294.4:c.5193+1715A>G	intron_variant	BRCA1	DCIS	ER+	2	0	5.1165	2.94e-05	Non-Finnish European	0
chr17:g.43065747T>C	NM_007294.4:c.5075-1796A>G	intron_variant	BRCA1	TNBC	ER-	2	0	5.1165	.	.	0
chr17:g.43074683G>A	NM_007294.4:c.4485-162C>T	intron_variant	BRCA1	TNBC	ER-	1	0	3.06935	.	.	0
chr17:g.43075220T>C	NM_007294.4:c.4485-699A>G	intron_variant	BRCA1	TNBC	ER-	2	0	5.1165	7.24e-05	African/African American	0
chr17:g.43076924A>T	NM_007294.4:c.4358-310T>A	intron_variant	BRCA1	TNBC	ER-	1	0	3.06935	.	.	0
chr17:g.43077207A>G	NM_007294.4:c.4358-593T>C	intron_variant	BRCA1	TNBC	ER-	2	0	5.1165	0.0002069	South Asian	0
chr17:g.43079536T>C	NM_007294.4:c.4357+2868A>G	intron_variant	BRCA1	Other BRCA	ER+	3	0	7.16439	2.94e-05	Non-Finnish European	0
chr17:g.43062058T>C	NM_007294.4:c.5193+1275A>G	intron_variant	BRCA1	TNBC	ER-	1	0	3.06935	.	.	0
chr17:g.43119581T>C	NM_007294.4:c.81-3802A>G	intron_variant	BRCA1	TNBC	ER-	1	0	3.06935	0.003361	East Asian	0
chr17:g.43086393C>T	NM_007294.4:c.4186-3818G>A	intron_variant	BRCA1	TNBC	ER-	2	0	5.1165	0.0009452	None	0
chr17:g.43087375G>A	NM_007294.4:c.4185+3569C>T	intron_variant	BRCA1	TNBC	ER-	3	0	7.16439	1.47e-05	Non-Finnish European	0
chr17:g.43125025T>C	NM_007294.4:c.-20+246A>G	intron_variant	BRCA1	TNBC	ER-	2	0	5.1165	.	.	0
chr17:g.43088381T>C	NM_007294.4:c.4185+2563A>G	intron_variant	BRCA1	TNBC	ER-	2	0	5.1165	.	.	0
chr17:g.43088453G>A	NM_007294.4:c.4185+2491C>T	intron_variant	BRCA1	Other BRCA	ER+	5	0	11.2624	0.0009841	Admixed American	0
chr17:g.43088797T>G	NM_007294.4:c.4185+2147A>C	intron_variant	BRCA1	Other BRCA	ER+	3	0	7.16439	0.006844	South Asian	0
chr17:g.43104679A>G	NM_007294.4:c.301+189T>C	intron_variant	BRCA1	TNBC	ER-	2	0	5.1165	0.001034	South Asian	0
chr17:g.43105000C>T	NM_007294.4:c.213-44G>A	intron_variant	BRCA1	TNBC	ER-	2	0	5.1165	.	.	0
chr17:g.43113758T>C	NM_007294.4:c.134+1968A>G	intron_variant	BRCA1	TNBC	ER-	3	0	7.16439	5.88e-05	Non-Finnish European	0
chr17:g.43114655A>G	NM_007294.4:c.134+1071T>C	intron_variant	BRCA1	Other BRCA	ER-	2	0	5.1165	4.41e-05	Non-Finnish European	0
chr17:g.43119136G>T	NM_007294.4:c.81-3357C>A	intron_variant	BRCA1	TNBC	ER-	2	0	5.1165	0.001035	South Asian	0
chr17:g.43125931C>T	NM_005821.3:c.-147+161C>T	upstream_gene_variant	BRCA1	Other BRCA	ER+	2	0	5.1165	0.0001961	Admixed American	0
chr17:g.43127213C>T	NM_005821.3:c.-147+1443C>T	upstream_gene_variant	BRCA1	Other BRCA	ER+	2	0	5.1165	0.0006211	South Asian	0
chr17:g.43104967A>C	NM_007294.4:c.213-11T>G	splice_polypyrimidine_tract_variant,intron_variant	BRCA1	Other BRCA	ER+	1	0	3.06935	2.41e-05	African/African American	0.71	prioritised from spliceAI results
chr17:g.43082398A>G	NM_007294.4:c.4357+6T>C	splice_donor_region_variant,intron_variant	BRCA1	TNBC	ER-	1	0	3.06935		.	0.08

## Sheet: S6 tumour sequenced samples
Table S6. Summary of sequencing outcomes for tumour samples
##Variants (hg38): Genomic coordinates and nucleotide changes of the variant, reported on the GRCh38/hg38 reference genome.
##SYMBOL: HGNC-approved gene symbol of the gene harbouring the variant.
##HGVS_transcript: Variant nomenclature at the transcript level using HGVS guidelines.
##Number of Case: Number of case samples carrying the variant.
##Number of Control: Number of control samples carrying the variant.
##Sequenced tumour number: Number of tumour samples available and sequenced for this variant.
##Specific variant allele status: Observed allele status of the variant in sequenced tumour samples.
##HRD Level: Classification of homologous recombination deficiency (HRD) status based on the extent of copy number alterations.
##HRD score: Quantitative HRD score derived from HRDscar analysis.
##SpliceAI max delta score: Highest SpliceAI-predicted delta score across donor/acceptor gain and loss categories.
##Germline sequenced: Indicates whether a germline sample was sequenced and analised somatic mutations.
##Functional Impact: Current classification of the variant based on available evidence. FI”, Potential Functional impact; “FN”, Likely Functional neutral; “U”, Uncertain; “NA”, not assessable because of poor sequencing quality/depth.
Variants (hg38)	SYMBOL	HGVS_transcript	Number of Case	Number of Control	Sequenced tumour munber	Specific variant allele status	HRD Level	HRD score	SpliceAI max delta score	Germline sequenced	Functional Impact
chr13:g.32387654GGTCACACTCCTT>G	BRCA2	NM_000059.4:c.9257-7031_9257-7020del	1	0	1	LOH (loss of WT)	High	53	0		FI
chr13:g.32394936A>T	BRCA2	NM_000059.4:c.9501+3A>T	3	0	1	LOH (loss of WT)	Low	11	0	Y	FN
chr13:g.32377771A>G	BRCA2	NM_000059.4:c.8754+980A>G	1	0	1	HET	Low	12	0		U
chr13:g.32357056A>T	BRCA2	NM_000059.4:c.7617+447A>T	2	0	1	LOH (loss of variant)	Low	7	0.02		FN
chr13:g.32396248A>C	BRCA2	NM_000059.4:c.9502-650A>C	5	0	1	HET	Moderate	25	0	Y	U
chr13:g.32321874C>A	BRCA2	NM_000059.4:c.316+2549C>A	1	0	1	LOH (loss of WT)	Moderate	25	0	Y	FN
chr13:g.32364585A>G	BRCA2	NM_000059.4:c.8331+1052A>G	4	0	2	LOH (loss of variant)	High	32	0		FN
						LOH (loss of variant)	High	33
chr13:g.32350779T>C	BRCA2	NM_000059.4:c.7007+3883T>C	3	0	1	HET	High	34	0	Y	U
chr13:g.32347616T>C	BRCA2	NM_000059.4:c.7007+720T>C	1	0	1	HET	High	32	0		U
chr13:g.32383426G>A	BRCA2	NM_000059.4:c.9256+3281G>A	1	0	1	HET	High	43	0		U
chr13:g.32369221T>C	BRCA2	NM_000059.4:c.8332-1181T>C	1	0	1	LOH (loss of WT)	High	34	0	Y	FI
chr13:g.32386549T>C	BRCA2	NM_000059.4:c.9256+6404T>C	1	0	1	LOH (loss of WT)	High	28	0	Y	FI
chr13:g.32364658A>G	BRCA2	NM_000059.4:c.8331+1125A>G	1	0	1	LOH (loss of variant)	Moderate	19	0		FN
chr13:g.32328185T>A	BRCA2	NM_000059.4:c.632-1258T>A	1	0	1	HET	Low	9	0		U
chr13:g.32345846A>C	BRCA2	NM_000059.4:c.6938-981A>C	1	0	1	LOH (loss of WT)	High	43	0	Y	FI
chr13:g.32357148C>A	BRCA2	NM_000059.4:c.7617+539C>A	3	0	1	HET	Moderate	25	0	Y	U
chr16:g.23637483A>T	PALB2	NM_024675.4:c.211+367T>A	3	0	1	HET	Low	2	0		U
chr16:g.23623141T>C	PALB2	NM_024675.4:c.2835-11A>G	3	0	2	LOH (loss of variant)	Low	1	0.01		FN
						Unpredictable	Low	Not determined
chr16:g.23604049C>T	PALB2	NM_024675.4:c.3351-380G>A	3	0	1	LOH (loss of WT)	High	43	0	Y	FI
chr16:g.23614330T>A	PALB2	NM_024675.4:c.3114-239A>T	3	0	1	LOH (loss of WT)	High	36	0.82	Y	FI
chr16:g.23638328A>G	PALB2	NM_024675.4:c.49-199T>C	5	0	1	HET	High	31	0		U
chr16:g.23636918C>T	PALB2	NM_024675.4:c.212-584G>A	5	0	1	HET	High	31	0.04		U
chr16:g.23633163G>T	PALB2	NM_024675.4:c.1684+1699C>A	5	0	1	HET	High	31	0		U
chr16:g.23605469C>T	PALB2	NM_024675.4:c.3351-1800G>A	4	0	1	HET	High	31	0		U
chr16:g.23608408G>A	PALB2	NM_024675.4:c.3202-396C>T	6	0	2	LOH (loss of WT)	Low	2	0	Y	FN
						LOH (loss of variant)	Moderate	13
chr16:g.23622220G>A	PALB2	NM_024675.4:c.2997-742C>T	3	0	2	LOH (loss of variant)	High	33	0		FN
						HET	Moderate	18
chr16:g.23643092G>A	PALB2	NM_032486.4:c.117+69G>A	3	1	2	HET	High	46	0		U
						HET	High	30
chr17:g.43049663A>T	BRCA1	NM_007294.4:c.5333-469T>A	2	0	1	HET	Low	6	0.01		U
chr17:g.43082398A>G	BRCA1	NM_007294.4:c.4357+6T>C	1	0	1	LOH (loss of WT)	High	44	0.02		FI
chr17:g.43058247G>A	BRCA1	NM_007294.4:c.5194-1112C>T	1	0	1	LOH (loss of WT)	Moderate	26	0.66	Y	FI
chr17:g.43113758T>C	BRCA1	NM_007294.4:c.134+1968A>G	3	0	1	LOH (loss of WT)	High	43	0	Y	FI
chr17:g.43075220T>C	BRCA1	NM_007294.4:c.4485-699A>G	2	0	1	LOH (loss of variant)	High	44	0		FN
chr17:g.43119136G>T	BRCA1	NM_007294.4:c.81-3357C>A	2	0	1	LOH (loss of variant)	High	47	0	Y	FN
chr17:g.43086393C>T	BRCA1	NM_007294.4:c.4186-3818G>A	2	0	1	LOH (loss of WT)	High	47	0	Y	FI
chr17:g.43125025T>C	BRCA1	NM_007294.4:c.-20+246A>G	2	0	1	Unpredictable	Not determined		0		NA
chr17:g.43119581T>C	BRCA1	NM_007294.4:c.81-3802A>G	1	0	1	LOH (loss of variant)	High	42	0		FN
chr17:g.43065747T>C	BRCA1	NM_007294.4:c.5075-1796A>G	2	0	1	LOH (loss of variant)	Moderate	14	0		FN
chr17:g.43105000C>T	BRCA1	NM_007294.4:c.213-44G>A	2	0	1	HET	Moderate	20	0		U
chr17:g.43061104G>A	BRCA1	NM_007294.4:c.5193+2229C>T	2	0	1	HET	High	34	0		U
chr17:g.43077207A>G	BRCA1	NM_007294.4:c.4358-593T>C	2	0	1	Unpredictable	Not determined		0		NA
chr17:g.43061618T>C	BRCA1	NM_007294.4:c.5193+1715A>G	2	0	1	HET	Low	5	0		U
chr17:g.43062058T>C	BRCA1	NM_007294.4:c.5193+1275A>G	1	0	1	LOH (loss of WT)	High	37	0		FI

## Sheet: S7 CV Robustness Summary
Table S7. Summary of repeated internal cross-validation analyses
##Gene: Gene analysed in the cross-validation procedure. “Total” refers to the combined analysis of BRCA1, BRCA2 and PALB2.
##OR > 1 Consistency (%): Percentage of cross-validation subsets (20 half-samples across 10 iterations) in which the estimated odds ratio (OR) exceeded 1.
##Significance Consistency (P < 0.05) (%): Percentage of cross-validation subsets in which the association between rare non-coding variant carrier status and case–control status remained statistically significant at α = 0.05.
##Median OR: Median odds ratio estimated across all cross-validation half-samples.
##IQR (OR): Interquartile range of odds ratio estimates across cross-validation half-samples, representing variability in effect size between splits.
##Range (OR): Minimum and maximum odds ratio observed across cross-validation half-samples.
##Mean logOR diff (H1-H2): Mean difference in log-transformed odds ratios between the two halves (H1 and H2) within each iteration. Values close to zero indicate minimal systematic difference between paired halves.
##Range logOR diff (H1-H2): Minimum and maximum values of the log(OR) differences between paired halves across iterations, reflecting variability between split datasets.
##Statistical Power (est): Estimated statistical power for detecting an association of the observed magnitude under half-sample size conditions (50:50 split), calculated based on two-proportion testing assumptions.
Gene	OR > 1 Consistency (%)	Significance Consistency (P < 0.05) (%)	Median OR	IQR (OR)	Range (OR)	Mean logOR diff (H1-H2)	Range logOR diff (H1-H2)	Statistical Power (est)
BRCA1	1	0.9	1.195	0.062	1.12-1.31	-0.019	-0.1567 to 0.1080	0.9564
BRCA2	1	0.85	1.165	0.032	1.10-1.21	-0.0115	-0.0617 to 0.0773	0.9564
PALB2	1	0.9	1.245	0.045	1.18-1.31	-0.0012	-0.0968 to 0.0630	0.9564
Total	1	1	1.32	0.075	1.24-1.41	-0.0192	-0.1214 to 0.1046	0.9564
